# Supplementary material for: Significant East Asian Affinity of the Sichuan Hui Genomic Structure Suggests the Predominance of the Cultural Diffusion Model in the Genetic Formation Process
Source: Front Genet. 2021 Jun 14;12:626710. doi: 10.3389/fgene.2021.626710 (PMC8237860; doi:10.3389/fgene.2021.626710)
Supplement: Supplementary file 1 [file Data_Sheet_1.xlsx]

## Sheet: Table S1
Table S1 Detailed information of the included populations in the merged Human Origins dataset used for Model-based analysis
Populations	Reference	Moden/ancient	Platforms	Sample Number
Hui_Boshu	New populations	Modern	Infinium® Global Screening Array	49
Hui_Guizhou	Wang et al., 2021	Modern	Infinium® Global Screening Array	45
Han_Nanchong	New populations	Modern	Infinium® Global Screening Array	60
Mebrak_2125BP	Jeong et al., 2016	Ancient	Sequencing	1
Samdzong_1500BP	Jeong et al., 2016	Ancient	Sequencing	3
Tibetan_Chamdo	Wang et al., 2020	Modern	Affymetrix HumanOrigins platform	12
Tibetan_Shannan	Wang et al., 2020	Modern	Affymetrix HumanOrigins platform	9
Tibetan_Lhasa	Wang et al., 2020	Modern	Affymetrix HumanOrigins platform	9
Tibetan_Shigatse	Wang et al., 2020	Modern	Affymetrix HumanOrigins platform	10
Chokhopani_2700BP	Jeong et al., 2016	Ancient	Sequencing	1
Tibetan_Nagqu	Wang et al., 2020	Modern	Affymetrix HumanOrigins platform	8
Sherpa_Nepal	Wang et al., 2020	Modern	Affymetrix HumanOrigins platform	4
Jinchankou_LN	Ning et al., 2020	Ancient	Sequencing	1
TibetanHO_Yunnan	Wang et al., 2020	Modern	Affymetrix HumanOrigins platform	4
Lajia_LN	Ning et al., 2020	Ancient	Sequencing	4
Rai_Nepal	Wang et al., 2020	Modern	Affymetrix HumanOrigins platform	5
Tibetan_Yajiang	Wang et al., 2020	Modern	Affymetrix HumanOrigins platform	8
Shimao_LN	Ning et al., 2020	Ancient	Sequencing	2
Qiang_Daofu	Wang et al., 2020	Modern	Affymetrix HumanOrigins platform	11
Gurung_Nepal	Wang et al., 2020	Modern	Affymetrix HumanOrigins platform	5
Tibetan_Gangcha	Wang et al., 2020	Modern	Affymetrix HumanOrigins platform	20
Qiang_Danba	Wang et al., 2020	Modern	Affymetrix HumanOrigins platform	9
Tamang_Nepal	Wang et al., 2020	Modern	Affymetrix HumanOrigins platform	7
Wadian_LN	Ning et al., 2020	Ancient	Sequencing	2
Miaozigou_MN	Ning et al., 2020	Ancient	Sequencing	2
Yi_HGDP	Cann et al., 2002	Modern	Illumina HumanHap650K Beadchips	10
Tibetan_Xunhua	Wang et al., 2020	Modern	Affymetrix HumanOrigins platform	3
Naxi_HGDP	Cann et al., 2002	Modern	Illumina HumanHap650K Beadchips	9
Wuzhuangguoliang_LN	Wang et al., 2020	Ancient	Sequencing	9
Wanggou_MN	Ning et al., 2020	Ancient	Sequencing	5
Tibetan_Xinlong	Wang et al., 2020	Modern	Affymetrix HumanOrigins platform	10
Haojiatai_LN	Ning et al., 2020	Ancient	Sequencing	2
Dacaozi_IA	Ning et al., 2020	Ancient	Sequencing	3
Erdaojingzi_LN	Ning et al., 2020	Ancient	Sequencing	3
Haojiatai_LBIA	Ning et al., 2020	Ancient	Sequencing	1
Xiaowu_MN	Ning et al., 2020	Ancient	Sequencing	1
Tu_HGDP	Cann et al., 2002	Modern	Illumina HumanHap650K Beadchips	10
Luoheguxiang_LBIA	Ning et al., 2020	Ancient	Sequencing	2
Pingliangtai_LN	Ning et al., 2020	Ancient	Sequencing	4
Baoan_Jishishan	Wang et al., 2020	Modern	Affymetrix HumanOrigins platform	10
Tibetan_Gannan	Wang et al., 2020	Modern	Affymetrix HumanOrigins platform	5
Jiaozuoniecun_LBIA	Ning et al., 2020	Ancient	Sequencing	2
Boshan_EN	Yang et al., 2020	Ancient	Sequencing	1
Sila	Liu et al., 2020	Modern	Affymetrix HumanOrigins platform	12
Yugur_Sunan	Wang et al., 2020	Modern	Affymetrix HumanOrigins platform	16
Han_Shanxi	Wang et al., 2020	Modern	Affymetrix HumanOrigins platform	8
Han_Henan	Wang et al., 2020	Modern	Affymetrix HumanOrigins platform	5
Banlashan_MN	Ning et al., 2020	Ancient	Sequencing	2
Yumin_EN	Yang et al., 2020	Ancient	Sequencing	1
Han_Shandong	Wang et al., 2020	Modern	Affymetrix HumanOrigins platform	10
Han_Shanghai	Wang et al., 2020	Modern	Affymetrix HumanOrigins platform	2
Dongxiang_Linxia	Wang et al., 2020	Modern	Affymetrix HumanOrigins platform	7
Newar_Nepal	Wang et al., 2020	Modern	Affymetrix HumanOrigins platform	7
Han_Jiangsu	Wang et al., 2020	Modern	Affymetrix HumanOrigins platform	7
Bianbian_EN	Yang et al., 2020	Ancient	Sequencing	1
HaNhi	Liu et al., 2020	Modern	Affymetrix HumanOrigins platform	12
Xiaogao_EN	Yang et al., 2020	Ancient	Sequencing	1
Korean	Ning et al., 2020	Modern	Affymetrix HumanOrigins platform	6
Han_Zhejiang	Wang et al., 2020	Modern	Affymetrix HumanOrigins platform	5
Mogolian_HGDP	Cann et al., 2002	Modern	Illumina HumanHap650K Beadchips	6
Xiaojingshan_EN	Yang et al., 2020	Ancient	Sequencing	3
Xibo_HGDP	Cann et al., 2002	Modern	Illumina HumanHap650K Beadchips	7
Han_Beijing1K	Genomes Project et al., 2015	Modern	Sequencing	103
Vietnam_Lahu	Liu et al., 2020	Modern	Affymetrix HumanOrigins platform	12
Han_SichuanHO	Wang et al., 2020	Modern	Affymetrix HumanOrigins platform	7
Han_Hubei	Wang et al., 2020	Modern	Affymetrix HumanOrigins platform	5
Haminmangha_MN	Ning et al., 2020	Ancient	Sequencing	1
Han_Chongqing	Wang et al., 2020	Modern	Affymetrix HumanOrigins platform	3
Tujia_HGDP	Cann et al., 2002	Modern	Illumina HumanHap650K Beadchips	10
Longtoushan_BA	Ning et al., 2020	Ancient	Sequencing	2
Cong	Liu et al., 2020	Modern	Affymetrix HumanOrigins platform	12
Daur_HGDP	Cann et al., 2002	Modern	Illumina HumanHap650K Beadchips	9
Han_Fujian	Wang et al., 2020	Modern	Affymetrix HumanOrigins platform	5
Lahu_HGDP	Cann et al., 2002	Modern	Illumina HumanHap650K Beadchips	8
Japanese_HGDP	Cann et al., 2002	Modern	Illumina HumanHap650K Beadchips	30
Mongolia_N_East	Wang et al., 2020	Ancient	Sequencing	2
Mongol_Zasagt	Jeong et al., 2019	Modern	Affymetrix HumanOrigins platform	7
Miao_HGDP	Cann et al., 2002	Modern	Illumina HumanHap650K Beadchips	10
Hezhen_HGDP	Cann et al., 2002	Modern	Illumina HumanHap650K Beadchips	8
Zhalainuoer_EN	Ning et al., 2020	Ancient	Sequencing	1
She_HGDP	Cann et al., 2002	Modern	Illumina HumanHap650K Beadchips	10
Mongolia_EIA_1_SlabGrave	Wang et al., 2020	Ancient	Sequencing	12
Mongol_Uuld	Jeong et al., 2019	Modern	Affymetrix HumanOrigins platform	10
Mongol_Sainnoyon	Jeong et al., 2019	Modern	Affymetrix HumanOrigins platform	8
Mongol_Minorities	Jeong et al., 2019	Modern	Affymetrix HumanOrigins platform	9
Chuanqing_Bijie	Lu et al., 2020	Modern	Affymetrix HumanOrigins platform	14
Han_SouthChina1K	Genomes Project et al., 2015	Modern	Sequencing	108
Mongolia_N_North	Wang et al., 2020	Ancient	Sequencing	7
Shirenzigou_IA	Ning et al., 2019	Ancient	Sequencing	6
Chuanyun_H	Yang et al., 2020	Ancient	Sequencing	1
Kalmyk	Ning et al., 2020	Modern	Affymetrix HumanOrigins platform	10
Oroqen_HGDP	Cann et al., 2002	Modern	Illumina HumanHap650K Beadchips	9
China_Tianyuan	Yang et al., 2017	Ancient	Sequencing	1
Han_Guangdong	Wang et al., 2020	Modern	Affymetrix HumanOrigins platform	7
Buryat_Duldurginsky	Jeong et al., 2019	Modern	Affymetrix HumanOrigins platform	4
Buryat_Selenginsky	Jeong et al., 2019	Modern	Affymetrix HumanOrigins platform	5
Wuqi_EN	Ning et al., 2020	Ancient	Sequencing	1
Khamnegan	Patterson et al., 2012	Modern	Affymetrix HumanOrigins platform	8
Buryat_Zakamensky	Jeong et al., 2019	Modern	Affymetrix HumanOrigins platform	6
Buryat_Bohansky	Jeong et al., 2019	Modern	Affymetrix HumanOrigins platform	4
Zhalainuoer_IA	Ning et al., 2020	Modern	Affymetrix HumanOrigins platform	1
Buryat_Ehirit	Jeong et al., 2019	Modern	Affymetrix HumanOrigins platform	6
Mang	Liu et al., 2020	Modern	Affymetrix HumanOrigins platform	12
PhuLa	Liu et al., 2020	Modern	Affymetrix HumanOrigins platform	12
Buryat_Aginsky	Jeong et al., 2019	Modern	Affymetrix HumanOrigins platform	11
Japanese_Tokyo1K	Genomes Project et al., 2015	Modern	Sequencing	103
BoY	Liu et al., 2020	Modern	Affymetrix HumanOrigins platform	12
Russia_Shamanka_Eneolithic	Damgaard et al., 2018	Ancient	Sequencing	10
Mongolia_LBA_4_CenterWest	Wang et al., 2020	Ancient	Sequencing	10
Khovsgol_LBA	Jeong et al., 2018	Ancient	Sequencing	18
Nanai	Patterson et al., 2012	Modern	Affymetrix HumanOrigins platform	10
Dong_Hunan	Wang et al., 2020	Modern	Affymetrix HumanOrigins platform	7
DevilsCave_N	Raghavan et al., 2014;Siska et al., 2017	Ancient	Sequencing	4
Dong_Guizhou	Wang et al., 2020	Modern	Affymetrix HumanOrigins platform	13
KhoMu	Liu et al., 2020	Modern	Affymetrix HumanOrigins platform	12
Evenk_FarEast	Jeong et al., 2019	Modern	Affymetrix HumanOrigins platform	2
Gelao_Longlin	Wang et al., 2020	Modern	Affymetrix HumanOrigins platform	10
Tubalar	Patterson et al., 2012	Modern	Affymetrix HumanOrigins platform	27
Mogushan_Xianbei_IA	Ning et al., 2020	Ancient	Sequencing	2
Negidal	Patterson et al., 2012	Modern	Affymetrix HumanOrigins platform	3
Xijia_Kaili	Sun et al., 2020	Modern	Infinium® Global Screening Array	9
Kinh_Vietnam	Liu et al., 2020	Modern	Affymetrix HumanOrigins platform	12
Yakut_HGDP	Cann et al., 2002	Modern	Illumina HumanHap650K Beadchips	20
Ulchi	Patterson et al., 2012	Modern	Affymetrix HumanOrigins platform	25
Vietnamese	Liu et al., 2020	Modern	Affymetrix HumanOrigins platform	10
Tagalog	Patterson et al., 2012	Modern	Affymetrix HumanOrigins platform	5
Kazakhstan_Medieval_Nomad	Damgaard et al., 2018	Ancient	Sequencing	5
Mulam_Luocheng	Wang et al., 2020	Modern	Affymetrix HumanOrigins platform	17
Tay	Patterson et al., 2012	Modern	Affymetrix HumanOrigins platform	12
Kinh_HGDP	Cann et al., 2002	Modern	Illumina HumanHap650K Beadchips	8
PaThen	Liu et al., 2020	Modern	Affymetrix HumanOrigins platform	12
Dao	Liu et al., 2020	Modern	Affymetrix HumanOrigins platform	12
Zhuang_Guangxi	Wang et al., 2020	Modern	Affymetrix HumanOrigins platform	19
Kyrgyzstan_TianShanHun	Damgaard et al., 2018	Ancient	Sequencing	20
Kazakhstan_CentralSaka	Damgaard et al., 2018	Ancient	Sequencing	6
CoLao	Liu et al., 2020	Modern	Affymetrix HumanOrigins platform	11
Mongolia_EIA_4_Sagly	Wang et al., 2020	Ancient	Sequencing	14
Thai	Liu et al., 2020	Modern	Affymetrix HumanOrigins platform	22
Nung	Liu et al., 2020	Modern	Affymetrix HumanOrigins platform	12
Cambodian	Liu et al., 2020	Modern	Affymetrix HumanOrigins platform	8
Pakistan_IA_Katelai_published	Narasimhan et al., 2019	Ancient	Sequencing	7
Cham	Patterson et al., 2012	Modern	Affymetrix HumanOrigins platform	10
Gejia_Kaili	Sun et al., 2020	Modern	Infinium® Global Screening Array	9
Russia_UstIda_LN	Sikora et al., 2019	Ancient	Sequencing	4
LoLo	Liu et al., 2020	Modern	Affymetrix HumanOrigins platform	12
Kinh_HoChiMinh1K	Genomes Project et al., 2015	Modern	Sequencing	101
Boisman_MN	Wang et al., 2020	Modern	Affymetrix HumanOrigins platform	12
India_RoopkundA	Harney et al., 2019	Ancient	Sequencing	23
Maonan_Huanjiang	Wang et al., 2020	Modern	Affymetrix HumanOrigins platform	17
Malay	Liu et al., 2020	Modern	Affymetrix HumanOrigins platform	9
Pakistan_H_SaiduSharif	Narasimhan et al., 2019	Ancient	Sequencing	10
Iran_BA2_ShahrISokhta_published	Narasimhan et al., 2019	Ancient	Sequencing	7
Pakistan_IA_Loebanr	Narasimhan et al., 2019	Ancient	Sequencing	29
Pakistan_IA_Katelai	Narasimhan et al., 2019	Ancient	Sequencing	22
Even	Patterson et al., 2012	Modern	Affymetrix HumanOrigins platform	9
Dai_HGDP	Cann et al., 2002	Modern	Illumina HumanHap650K Beadchips	10
Muong	Liu et al., 2020	Modern	Affymetrix HumanOrigins platform	10
Kyrgyzstan_TianShanSaka	Allentoft et al., 2015	Ancient	Sequencing	9
Xitoucun_LN	Yang et al., 2020	Ancient	Sequencing	7
Dongjia_Kaili	Sun et al., 2020	Modern	Infinium® Global Screening Array	9
Russia_UstBelaya_Angara	de Barros Damgaard et al., 2018	Ancient	Sequencing	8
Pakistan_IA_Udegram	Narasimhan et al., 2019	Ancient	Sequencing	12
ManBac_LN_all	Lipson et al., 2018	Ancient	Sequencing	5
Dai_Xishuangbanna1k	Genomes Project et al., 2015	Modern	Sequencing	98
Russia_Shamanka_EBA	Lipson et al., 2018	Ancient	Sequencing	5
Visayan	Patterson et al., 2012	Modern	Affymetrix HumanOrigins platform	4
Russia_Karasuk	Mathieson et al., 2015	Modern	Affymetrix HumanOrigins platform	6
Kazakhstan_Kangju	Damgaard et al., 2018	Ancient	Sequencing	6
LaChi	Liu et al., 2020	Modern	Affymetrix HumanOrigins platform	12
Htin_Mal	Lipson et al., 2018	Modern	Affymetrix HumanOrigins platform	10
Tofalar	Patterson et al., 2012	Modern	Affymetrix HumanOrigins platform	13
Hmong	Liu et al., 2020	Modern	Affymetrix HumanOrigins platform	22
Kazakhstan_LBA_Zevakinskiy	Damgaard et al., 2018	Ancient	Sequencing	6
Russia_EarlySarmatian_SouthernUrals	Damgaard et al., 2018	Ancient	Sequencing	5
Li_Hainan	Wang et al., 2020	Modern	Affymetrix HumanOrigins platform	4
Ede	Liu et al., 2020	Modern	Affymetrix HumanOrigins platform	11
Russia_Sarmatian	Damgaard et al., 2018	Ancient	Sequencing	8
Kankanaey	Patterson et al., 2012	Modern	Affymetrix HumanOrigins platform	10
Giarai	Patterson et al., 2012	Modern	Affymetrix HumanOrigins platform	12
Russia_BA_Okunevo	de Barros Damgaard et al., 2018	Ancient	Sequencing	16
Russia_Late_Sarmatian	Allentoft et al., 2015	Ancient	Sequencing	5
Russia_Tagar	Allentoft et al., 2015	Modern	Affymetrix HumanOrigins platform	8
Turkmenistan_Gonur_BA_1	Narasimhan et al., 2019	Ancient	Sequencing	19
Yukagir	Patterson et al., 2012	Modern	Affymetrix HumanOrigins platform	19
Chuvash	Patterson et al., 2012	Modern	Affymetrix HumanOrigins platform	14
Dusun	Patterson et al., 2012	Modern	Affymetrix HumanOrigins platform	10
French	Patterson et al., 2012	Modern	Affymetrix HumanOrigins platform	61
UstBelaya_EBA	Damgaard et al., 2018	Ancient	Sequencing	4
India_RoopkundB	Harney et al., 2019	Ancient	Sequencing	14
Kazakhstan_MLBA_OyDzhaylau	Narasimhan et al., 2019	Ancient	Sequencing	6
Russia_EBA_Yamnaya_Kalmykia	Mathieson et al., 2015	Ancient	Sequencing	5
Taiwan_Hanben	Wang et al., 2020	Ancient	Sequencing	36
Evenk_Transbaikal	Jeong et al., 2019	Modern	Affymetrix HumanOrigins platform	8
Anatolia_MLBA	Narasimhan et al., 2019	Ancient	Sequencing	5
Basque	Patterson et al., 2012	Modern	Affymetrix HumanOrigins platform	29
Russia_MLBA_Krasnoyarsk	Mathieson et al., 2015	Ancient	Sequencing	16
Mlabri	Lipson et al., 2018	Modern	Affymetrix HumanOrigins platform	10
Nasioi	Patterson et al., 2012	Modern	Affymetrix HumanOrigins platform	10
Liangdao2_EN	Yang et al., 2020	Ancient	Sequencing	1
Atayal	Patterson et al., 2012	Modern	Affymetrix HumanOrigins platform	9
Ami	Patterson et al., 2012	Modern	Affymetrix HumanOrigins platform	10
Tanshishan_LN	Yang et al., 2020	Ancient	Sequencing	4
Suogang_LN	Yang et al., 2020	Ancient	Sequencing	2
Anatolia_N_published	Lazaridis et al., 2016	Ancient	Sequencing	8
Iran_C_TepeHissar	Narasimhan et al., 2019	Ancient	Sequencing	11
Anatolia_N	Lazaridis et al., 2016	Ancient	Sequencing	24
Iran_C_HajjiFiruz	Narasimhan et al., 2019	Ancient	Sequencing	5
Iran_C_SehGabi	Narasimhan et al., 2019	Ancient	Sequencing	5
Papuan	Patterson et al., 2012	Modern	Affymetrix HumanOrigins platform	14
Qihe_EN	Yang et al., 2020	Ancient	Sequencing	1
Liangdao1_EN	Yang et al., 2020	Ancient	Sequencing	1
Japan_Jomon	Wang et al., 2020	Ancient	Sequencing	7
Taiwan_Gongguan	Wang et al., 2020	Ancient	Sequencing	1
Karitiana	Patterson et al., 2012	Modern	Affymetrix HumanOrigins platform	12
Surui	Patterson et al., 2012	Modern	Affymetrix HumanOrigins platform	8
Ilocano	Patterson et al., 2012	Modern	Affymetrix HumanOrigins platform	2
Murut	Patterson et al., 2012	Modern	Affymetrix HumanOrigins platform	10
Iran_GanjDareh_N	Wang et al., 2020	Ancient	Sequencing	8
Russia_OldBeringSea_Ekven	Sikora et al., 2019	Ancient	Sequencing	16
Ekven_IA	Sikora et al., 2019	Ancient	Sequencing	10
Anatolia_EBA	Narasimhan et al., 2019	Ancient	Sequencing	6
Iran_BA1_ShahrISokhta	Narasimhan et al., 2019	Ancient	Sequencing	8
Uzbekistan_BA_SappaliTepe	Narasimhan et al., 2019	Ancient	Sequencing	11
Uzbekistan_BA_Bustan	Narasimhan et al., 2019	Ancient	Sequencing	10
Uzbekistan_BA_Dzharkutan1	Narasimhan et al., 2019	Ancient	Sequencing	7
Turkmenistan_C_Geoksyur	Narasimhan et al., 2019	Ancient	Sequencing	21
Russia_UstIda_EBA	Damgaard et al., 2018	Ancient	Sequencing	4
Russia_Alan	de Barros Damgaard et al., 2018	Ancient	Sequencing	5
Finnish	Patterson et al., 2012	Modern	Affymetrix HumanOrigins platform	8
Russia_Bolshoy	Allentoft et al., 2015	Modern	Affymetrix HumanOrigins platform	6
Kazakhstan_MLBA_Kairan	Allentoft et al., 2015	Ancient	Sequencing	5
Kazakhstan_MLBA_Alakul_Maitan	Allentoft et al., 2015	Ancient	Sequencing	7
Kazakhstan_MLBA_Aktogai	Allentoft et al., 2015	Ancient	Sequencing	5
Russia_Srubnaya	Damgaard et al., 2018	Ancient	Sequencing	12
Russia_MLBA_Sintashta	Damgaard et al., 2018	Ancient	Sequencing	36
Russia_Srubnaya_Alakul	Mathieson et al., 2015	Ancient	Sequencing	12
Russia_North_Caucasus	Mathieson et al., 2015	Ancient	Sequencing	7
Russia_EBA_Yamnaya_Samara	Mathieson et al., 2015	Ancient	Sequencing	9
Russia_Afanasievo	Mathieson et al., 2015	Ancient	Sequencing	26
Russia_Poltavka	Mathieson et al., 2015	Ancient	Sequencing	7
LBA: Late Bronze Age, IA: Iron Age, MLBA: Middle and Late Bronze Age, LN, Late Neolithic, EN, Early Neolithic, MN, Middle Neolithic, LBIA: Late Bronze Age and Iron Age.
Reference:Allentoft, M.E., Sikora, M., Sjogren, K.G., Rasmussen, S., Rasmussen, M., Stenderup, J., Damgaard, P.B., Schroeder, H., Ahlstrom, T., Vinner, L., Malaspinas, A.S., Margaryan, A., Higham, T., Chivall, D., Lynnerup, N., Harvig, L., Baron, J., Della Casa, P., Dabrowski, P., Duffy, P.R., Ebel, A.V., Epimakhov, A., Frei, K., Furmanek, M., Gralak, T., Gromov, A., Gronkiewicz, S., Grupe, G., H…

## Sheet: Table S2
Table S2 Detailed information of the included populations in the merged Human Origins dataset used for f-statistics and ALDER
Populations	Moden/ancient	Reference	Platforms	Sample Number
Hui_Boshu	New_modern	-	Infinium® Global Screening Array	49
Hui_Guizhou	New_modern	Wang et al., 2021	Infinium® Global Screening Array	45
Han_Nanchong	New_modern	-	Infinium® Global Screening Array	60
Wuzhuangguoliang_LN	Ancient	Wang et al., 2020	Sequencing	9
Han_Shanghai	Sinitic	Wang et al., 2020	Affymetrix HumanOrigins platform	2
Han_Hubei	Sinitic	Wang et al., 2020	Affymetrix HumanOrigins platform	5
Han_SouthChina1K	Sinitic	Sudmant et al., 2015	Sequencing	108
Han_Fujian	Sinitic	Wang et al., 2020	Affymetrix HumanOrigins platform	5
Han_Beijing1K	Sinitic	Sudmant et al., 2015	Sequencing	103
Han_Henan	Sinitic	Wang et al., 2020	Affymetrix HumanOrigins platform	5
Luoheguxiang_LBIA	Ancient	Ning et al., 2020	Sequencing	2
Han_Jiangsu	Sinitic	Wang et al., 2020	Affymetrix HumanOrigins platform	7
Han_Chongqing	Sinitic	Wang et al., 2020	Affymetrix HumanOrigins platform	3
Han_Zhejiang	Sinitic	Wang et al., 2020	Affymetrix HumanOrigins platform	5
She_HGDP	Hmong-Mien	Cann et al., 2002	Illumina HumanHap650K Beadchips	10
Gejia_Kaili	Hmong-Mien	Sun et al., 2020	Infinium® Global Screening Array	9
Tujia_HGDP	Tibeto-Burman	Cann et al., 2002	Illumina HumanHap650K Beadchips	10
Miao_HGDP	Hmong-Mien	Cann et al., 2002	Illumina HumanHap650K Beadchips	10
Pingliangtai_LN	Ancient	Ning et al., 2020	Sequencing	4
Taiwan_Gongguan	Ancient	Wang et al., 2020	Sequencing	1
Han_SichuanHO	Sinitic	Wang et al., 2020	Affymetrix HumanOrigins platform	7
Jinchankou_LN	Ancient	Ning et al., 2020	Sequencing	1
Han_Guangdong	Sinitic	Wang et al., 2020	Affymetrix HumanOrigins platform	7
Chuanqing_Bijie	Sinitic	Lu et al., 2020	Infinium® Global Screening Array	14
Korean	Japonic&Koreanic	Patterson et al., 2012	Affymetrix HumanOrigins platform	6
Han_Shandong	Sinitic	Wang et al., 2020	Affymetrix HumanOrigins platform	10
Dong_Hunan	Tai-Kadai	Wang et al., 2020	Affymetrix HumanOrigins platform	7
Dongjia_Kaili	Hmong-Mien	Sun et al., 2020	Infinium® Global Screening Array	9
Dacaozi_IA	Ancient	Ning et al., 2020	Sequencing	3
Han_Shanxi	Sinitic	Wang et al., 2020	Affymetrix HumanOrigins platform	8
Dong_Guizhou	Tai-Kadai	Wang et al., 2020	Affymetrix HumanOrigins platform	13
Wadian_LN	Ancient	Ning et al., 2020	Sequencing	2
CoLao	Tai-Kadai	Liu et al., 2020	Affymetrix HumanOrigins platform	11
Hmong	Hmong-Mien	Lu et al., 2020	Affymetrix HumanOrigins platform	22
Xijia_Kaili	Hmong-Mien	Sun et al., 2020	Infinium® Global Screening Array	9
Japanese_Tokyo1K	Japonic&Koreanic	Sudmant et al., 2015	Sequencing	103
Haojiatai_LN	Ancient	Ning et al., 2020	Sequencing	2
Jiaozuoniecun_LBIA	Ancient	Ning et al., 2020	Sequencing	2
Dao	Hmong-Mien	Lu et al., 2020	Affymetrix HumanOrigins platform	12
Mulam_Luocheng	Tai-Kadai	Wang et al., 2020	Affymetrix HumanOrigins platform	17
TamHang_Unknown	Ancient	McColl et al., 2018	Sequencing	1
Maonan_Huanjiang	Tai-Kadai	Wang et al., 2020	Affymetrix HumanOrigins platform	17
Zhuang_Guangxi	Tai-Kadai	Wang et al., 2020	Affymetrix HumanOrigins platform	18
Qiang_Danba	Tibeto-Burman	Wang et al., 2020	Affymetrix HumanOrigins platform	4
Japanese_HGDP	Japonic&Koreanic	Cann et al., 2002	Illumina HumanHap650K Beadchips	30
Erdaojingzi_LN	Ancient	Ning et al., 2020	Sequencing	3
Xiaowu_MN	Ancient	Ning et al., 2020	Sequencing	1
Lajia_LN	Ancient	Ning et al., 2020	Sequencing	4
Kankanaey	Austronesian	Patterson et al., 2012	Affymetrix HumanOrigins platform	10
LaChi	Tai-Kadai	Liu et al., 2020	Affymetrix HumanOrigins platform	12
Wanggou_MN	Ancient	Ning et al., 2020	Sequencing	5
Mogushan_Xianbei_IA	Ancient	Ning et al., 2020	Sequencing	2
PaThen	Hmong-Mien	Lu et al., 2020	Affymetrix HumanOrigins platform	12
Tay	Tai-Kadai	Liu et al., 2020	Affymetrix HumanOrigins platform	12
Longtoushan_BA	Ancient	Ning et al., 2020	Sequencing	2
Ami	Austronesian	Patterson et al., 2012	Affymetrix HumanOrigins platform	10
Nung	Tai-Kadai	Liu et al., 2020	Affymetrix HumanOrigins platform	12
Dai_Xishuangbanna1k	Tai-Kadai	Sudmant et al., 2015	Sequencing	98
Gelao_Longlin	Tai-Kadai	Wang et al., 2020	Affymetrix HumanOrigins platform	10
Shimao_LN	Ancient	Ning et al., 2020	Sequencing	2
Banlashan_MN	Ancient	Ning et al., 2020	Sequencing	2
Naxi_HGDP	Tibeto-Burman	Cann et al., 2002	Illumina HumanHap650K Beadchips	9
XiongNu	Ancient	Damgaard et al., 2018	Sequencing	3
Li_Hainan	Tai-Kadai	Wang et al., 2020	Affymetrix HumanOrigins platform	4
Miaozigou_MN	Ancient	Ning et al., 2020	Sequencing	2
Tibetan_Xinlong	Tibeto-Burman	Wang et al., 2020	Affymetrix HumanOrigins platform	5
BoY	Tai-Kadai	Liu et al., 2020	Affymetrix HumanOrigins platform	12
Qiang_Daofu	Tibeto-Burman	Wang et al., 2020	Affymetrix HumanOrigins platform	8
Yi_HGDP	Tibeto-Burman	Cann et al., 2002	Illumina HumanHap650K Beadchips	10
Vietnamese	Austroasiatic	Liu et al., 2020	Affymetrix HumanOrigins platform	10
Bianbian_EN	Ancient	Yang et al., 2020	Sequencing	1
Kinh_Vietnam	Austroasiatic	Patterson et al., 2012	Affymetrix HumanOrigins platform	12
PhuLa	Tibeto-Burman	Liu et al., 2020	Affymetrix HumanOrigins platform	12
Dai_HGDP	Tai-Kadai	Cann et al., 2002	Illumina HumanHap650K Beadchips	10
Haojiatai_LBIA	Ancient	Ning et al., 2020	Sequencing	1
Chuanyun_H	Ancient	Yang et al., 2020	Sequencing	1
Kinh_HoChiMinh1K	Austroasiatic	Sudmant et al., 2015	Sequencing	101
HonHaiCoTien_His	Ancient	McColl et al., 2018	Sequencing	1
Muong	Austroasiatic	Liu et al., 2020	Affymetrix HumanOrigins platform	10
Vanuatu_2900BP	Ancient	Skoglund et al., 2016	Sequencing	4
Atayal	Austronesian	Patterson et al., 2012	Affymetrix HumanOrigins platform	9
LoLo	Tibeto-Burman	Liu et al., 2020	Affymetrix HumanOrigins platform	12
TibetanHO_Yunnan	Tibeto-Burman	Wang et al., 2020	Affymetrix HumanOrigins platform	4
Xibo_HGDP	Tungusic	Cann et al., 2002	Affymetrix HumanOrigins platform	7
Yugur_Sunan	Mongolic	Wang et al., 2020	Affymetrix HumanOrigins platform	16
Taiwan_Hanben	Ancient	Wang et al., 2020	Sequencing	36
Lahu_HGDP	Tibeto-Burman	Cann et al., 2002	Illumina HumanHap650K Beadchips	8
DevilsCave_N	Ancient	Sikora et al., 2019 Ancient	Sequencing	4
Kinh_HGDP	Austroasiatic	Cann et al., 2002	Illumina HumanHap650K Beadchips	8
Tibetan_Yajiang	Tibeto-Burman	Wang et al., 2020	Affymetrix HumanOrigins platform	7
Vietnam_Lahu	Tibeto-Burman	Patterson et al., 2012	Affymetrix HumanOrigins platform	12
HaNhi	Tibeto-Burman	Liu et al., 2020	Affymetrix HumanOrigins platform	12
Kinabatagan_His	Ancient	McColl et al., 2018	Sequencing	1
Hezhen_HGDP	Tungusic	Cann et al., 2002	Illumina HumanHap650K Beadchips	8
Boshan_EN	Ancient	Yang et al., 2020	Sequencing	1
Negidal	Tungusic	Patterson et al., 2012	Affymetrix HumanOrigins platform	3
Sila	Tibeto-Burman	Liu et al., 2020	Affymetrix HumanOrigins platform	12
Mogolian_HGDP	Mongolic	Cann et al., 2002	Illumina HumanHap650K Beadchips	6
Nanai	Tungusic	Patterson et al., 2012	Affymetrix HumanOrigins platform	10
Evenk_FarEast	Tungusic	Jeong et al., 2019	Affymetrix HumanOrigins platform	2
Daur_HGDP	Mongolic	Cann et al., 2002	Affymetrix HumanOrigins platform	9
Tonga_2500BP	Ancient	Skoglund et al., 2016	Sequencing	3
Oroqen_HGDP	Tungusic	Cann et al., 2002	Illumina HumanHap650K Beadchips	9
Mebrak_2125BP	Ancient	Jeong et al., 2016	Sequencing	1
Cong	Tibeto-Burman	Liu et al., 2020	Affymetrix HumanOrigins platform	12
Boisman_MN	Ancient	Yang et al., 2020	Sequencing	12
Tibetan_Nagqu	Tibeto-Burman	Wang et al., 2020	Affymetrix HumanOrigins platform	8
Haminmangha_MN	Ancient	Ning et al., 2020	Sequencing	1
Murut	Austronesian	Patterson et al., 2012	Affymetrix HumanOrigins platform	10
Ulchi	Tungusic	Jeong et al., 2019	Affymetrix HumanOrigins platform	25
SupuHujung_His	Ancient	McColl et al., 2018	Sequencing	1
Tibetan_Chamdo	Tibeto-Burman	Wang et al., 2020	Affymetrix HumanOrigins platform	12
Ilocano	Austronesian	Patterson et al., 2012	Affymetrix HumanOrigins platform	2
Chokhopani_2700BP	Ancient	Jeong et al., 2016	Sequencing	1
Sherpa_Nepal	Tibeto-Burman	Wang et al., 2020	Affymetrix HumanOrigins platform	4
Nivkh	Others	Patterson et al., 2012	Affymetrix HumanOrigins platform	10
Tu_HGDP	Mongolic	Cann et al., 2002	Affymetrix HumanOrigins platform	10
Tibetan_Shigatse	Tibeto-Burman	Wang et al., 2020	Affymetrix HumanOrigins platform	10
Zhalainuoer_EN	Ancient	Ning et al., 2020	Sequencing	1
Baoan_Jishishan	Mongolic	Wang et al., 2020	Affymetrix HumanOrigins platform	10
Xiaojingshan_EN	Ancient	Yang et al., 2020	Sequencing	3
Dusun	Austronesian	Patterson et al., 2012	Affymetrix HumanOrigins platform	10
Mang	Austroasiatic	Liu et al., 2020	Affymetrix HumanOrigins platform	12
Xiaogao_EN	Ancient	Yang et al., 2020	Sequencing	1
Tibetan_Lhasa	Tibeto-Burman	Wang et al., 2020	Affymetrix HumanOrigins platform	9
NuiNap_BA_Hc	Ancient	Lipson et al., 2018	Sequencing	1
Tibetan_Gannan	Tibeto-Burman	Wang et al., 2020	Affymetrix HumanOrigins platform	5
Tibetan_Xunhua	Tibeto-Burman	Wang et al., 2020	Affymetrix HumanOrigins platform	3
NuiNap_BA_all	Ancient	Lipson et al., 2018	Sequencing	2
Tibetan_Shannan	Tibeto-Burman	Wang et al., 2020	Affymetrix HumanOrigins platform	9
Suogang_LN	Ancient	Yang et al., 2020	Sequencing	2
Mongolia_LBA_2_Ulaanzukh	Ancient	Wang et al., 2020	Sequencing	4
Tibetan_Gangcha	Tibeto-Burman	Wang et al., 2020	Affymetrix HumanOrigins platform	19
Thai	Tai-Kadai	Liu et al., 2020	Affymetrix HumanOrigins platform	22
KhoMu	Austroasiatic	Liu et al., 2020	Affymetrix HumanOrigins platform	10
Rai_Nepal	Tibeto-Burman	Wang et al., 2020	Affymetrix HumanOrigins platform	5
Tanshishan_LN	Ancient	Wang et al., 2020	Sequencing	4
Dungan	Sinitic	Patterson et al., 2012	Affymetrix HumanOrigins platform	15
Mongolia_N_East	Ancient	Wang et al., 2020	Sequencing	2
Yumin_EN	Ancient	Yang et al., 2020	Sequencing	1
Tagalog	Austronesian	Liu et al., 2020	Affymetrix HumanOrigins platform	5
Mongolia_EIA_1_SlabGrave	Ancient	Wang et al., 2020	Sequencing	12
Samdzong_1500BP	Ancient	Jeong et al., 2016	Sequencing	3
NamTun_LN	Ancient	McColl et al., 2018	Sequencing	1
Liangdao2_EN	Ancient	Yang et al., 2020	Sequencing	1
Htin_Mal	Austroasiatic	Lipson et al., 2018	Affymetrix HumanOrigins platform	10
Mongolia_N_North	Ancient	Wang et al., 2020	Sequencing	7
Dongxiang_Linxia	Mongolic	Wang et al., 2020	Affymetrix HumanOrigins platform	7
Visayan	Austronesian	Liu et al., 2020	Affymetrix HumanOrigins platform	4
Gurung_Nepal	Tibeto-Burman	Wang et al., 2020	Affymetrix HumanOrigins platform	5
Wuqi_EN	Ancient	Ning et al., 2020	Sequencing	1
NuiNap_BA	Ancient	Lipson et al., 2018	Sequencing	4
Russia_Shamanka_Eneolithic	Ancient	de Barros Damgaard et al., 2018	Sequencing	10
Khamnegan	Mongolic	Jeong et al., 2019	Affymetrix HumanOrigins platform	8
Salar_Xunhua	Turkic	Jeong et al., 2019	Affymetrix HumanOrigins platform	8
Mlabri	Austroasiatic	Lipson et al., 2018	Affymetrix HumanOrigins platform	10
Evenk_Transbaikal	Tungusic	Jeong et al., 2019	Affymetrix HumanOrigins platform	8
Russia_Lokomotiv_Eneolithic	Ancient	Allentoft et al., 2015	Sequencing	4
Nganasan	Uralic	Jeong et al., 2019	Affymetrix HumanOrigins platform	33
Buryat_Duldurginsky	Mongolic	Jeong et al., 2019	Affymetrix HumanOrigins platform	4
Nagsabaran_His	Ancient	McColl et al., 2018	Sequencing	1
Mongol_Sainnoyon	Mongolic	Jeong et al., 2019	Affymetrix HumanOrigins platform	8
Cambodian	Austroasiatic	Liu et al., 2020	Affymetrix HumanOrigins platform	8
Buryat_Aginsky	Mongolic	Jeong et al., 2019	Affymetrix HumanOrigins platform	11
Mongol_Zasagt	Mongolic	Jeong et al., 2019	Affymetrix HumanOrigins platform	7
Xitoucun_LN	Ancient	Yang et al., 2020	Sequencing	7
Koryak	Chukotko-Kamchatkan	Jeong et al., 2019	Affymetrix HumanOrigins platform	9
Cham	Austronesian	Patterson et al., 2012	Affymetrix HumanOrigins platform	10
Liangdao1_EN	Ancient	Yang et al., 2020	Sequencing	1
Buryat_Zakamensky	Mongolic	Jeong et al., 2019	Affymetrix HumanOrigins platform	6
India_RoopkundC	Ancient	Harney et al., 2019	Sequencing	1
Yakut_HGDP	Turkic	Cann et al., 2002	Illumina HumanHap650K Beadchips	20
Mongol_Minorities	Mongolic	Jeong et al., 2019	Affymetrix HumanOrigins platform	9
LongLongRak_IA	Ancient	McColl et al., 2018	Sequencing	4
Mongol_Uuld	Mongolic	Jeong et al., 2019	Affymetrix HumanOrigins platform	10
Buryat_Selenginsky	Mongolic	Jeong et al., 2019	Affymetrix HumanOrigins platform	5
UstBelaya_EBA	Ancient	de Barros Damgaard et al., 2018	Sequencing	4
Malay	Austronesian	Patterson et al., 2012	Affymetrix HumanOrigins platform	9
MaiDaDieu_LN	Ancient	Lipson et al., 2018	Sequencing	2
GuaCha_LN	Ancient	McColl et al., 2018	Sequencing	1
TamPaPing_LNBA	Ancient	McColl et al., 2018	Sequencing	1
Giarai	Austronesian	Patterson et al., 2012	Affymetrix HumanOrigins platform	12
Buryat_Ehirit	Mongolic	Jeong et al., 2019	Affymetrix HumanOrigins platform	6
Chukchi	Chukotko-Kamchatkan	Jeong et al., 2019	Affymetrix HumanOrigins platform	20
Dolgan	Turkic	Jeong et al., 2019	Affymetrix HumanOrigins platform	4
Ede	Austronesian	Patterson et al., 2012	Affymetrix HumanOrigins platform	9
ManBac_LN_all	Ancient	Lipson et al., 2018	Sequencing	5
Tamang_Nepal	Tibeto-Burman	Wang et al., 2020	Affymetrix HumanOrigins platform	7
TamHang_BA	Ancient	McColl et al., 2018	Sequencing	1
Buryat_Bohansky	Mongolic	Jeong et al., 2019	Affymetrix HumanOrigins platform	4
Russia_Shamanka_EBA	Ancient	de Barros Damgaard et al., 2018	Sequencing	5
Mongolia_LBA_4_CenterWest	Ancient	Wang et al., 2020	Sequencing	10
Eskimo_ChaplinSireniki	Eskimo–Aleut	Patterson et al., 2012	Affymetrix HumanOrigins platform	7
Kalmyk	Mongolic	Jeong et al., 2019	Affymetrix HumanOrigins platform	10
Russia_UstBelaya_Angara	Ancient	Sikora et al., 2019	Sequencing	7
Tofalar	Turkic	Jeong et al., 2019	Affymetrix HumanOrigins platform	13
Tuvinian	Turkic	Jeong et al., 2019	Affymetrix HumanOrigins platform	20
Eskimo_Naukan	Eskimo–Aleut	Patterson et al., 2012	Affymetrix HumanOrigins platform	12
Zhalainuoer_IA	Ancient	Ning et al., 2020	Sequencing	1
Russia_OldBeringSea_Ekven	Ancient	Sikora et al., 2019	Sequencing	16
HonHaiCoTien_LN	Ancient	McColl et al., 2018	Sequencing	1
Kyrgyzstan_Medieval_Nomad	Ancient	Damgaard et al., 2018	Sequencing	4
Russia_UstIda_EBA	Ancient	de Barros Damgaard et al., 2018	Sequencing	4
Russia_UstIda_LN	Ancient	de Barros Damgaard et al., 2018	Sequencing	4
Khovsgol_LBA	Ancient	Jeong et al., 2018	Sequencing	18
Mongolia_EBA_1_Ulgii	Ancient	Wang et al., 2020	Sequencing	3
Ekven_IA	Ancient	Sikora et al., 2019	Sequencing	10
ManBac_LN	Ancient	Lipson et al., 2018	Sequencing	2
Yukagir	Turkic	Jeong et al., 2019	Affymetrix HumanOrigins platform	19
BanChiang_IA	Ancient	Lipson et al., 2018	Sequencing	1
Shirenzigou_IA_E	Ancient	Ning et al., 2019	Sequencing	1
BanChiang_BA	Ancient	Lipson et al., 2018	Sequencing	2
Qihe_EN	Ancient	Yang et al., 2020	Sequencing	1
Kusunda	Others	Patterson et al., 2012	Affymetrix HumanOrigins platform	10
Kazakh_Aksay	Turkic	Jeong et al., 2019	Affymetrix HumanOrigins platform	8
Kolyma_M	Ancient	Sikora et al., 2019	Sequencing	1
Altaian	Turkic	Patterson et al., 2012	Illumina HumanHap650K Beadchips	24
Khakass_Kachins	Turkic	Jeong et al., 2019	Affymetrix HumanOrigins platform	7
Khakass_Koibals	Turkic	Jeong et al., 2019	Affymetrix HumanOrigins platform	5
Oakaie_LNBA	Ancient	Lipson et al., 2018	Sequencing	1
LoyangUjung_IA1	Ancient	McColl et al., 2018	Sequencing	1
Japan_Jomon	Ancient	Wang et al., 2020	Sequencing	7
Kyrgyz_Urumqi	Turkic	Jeong et al., 2019	Affymetrix HumanOrigins platform	13
Even	Tungusic	Jeong et al., 2019	Affymetrix HumanOrigins platform	9
LoyangUjung_IA2	Ancient	McColl et al., 2018	Sequencing	1
Kirghiz	Turkic	Jeong et al., 2019	Affymetrix HumanOrigins platform	4
Ket	Others	Patterson et al., 2012	Affymetrix HumanOrigins platform	19
Khakass_Sagai	Turkic	Jeong et al., 2019	Affymetrix HumanOrigins platform	9
Kazakh	Turkic	Jeong et al., 2019	Affymetrix HumanOrigins platform	21
Selkup	Uralic	Jeong et al., 2019	Affymetrix HumanOrigins platform	24
Shor_Khakassia	Turkic	Jeong et al., 2019	Affymetrix HumanOrigins platform	5
Tharu_Nepal	Indo-European	Wang et al., 2020	Affymetrix HumanOrigins platform	5
Shor_Mountain	Turkic	Jeong et al., 2019	Affymetrix HumanOrigins platform	6
Tubalar	Turkic	Jeong et al., 2019	Affymetrix HumanOrigins platform	27
BanChiang_BA_all	Ancient	Lipson et al., 2018	Sequencing	1
Newar_Nepal	Tibeto-Burman	Wang et al., 2020	Affymetrix HumanOrigins platform	7
Altaian_Chelkans	Turkic	Jeong et al., 2019	Affymetrix HumanOrigins platform	6
Kazakhstan_Medieval_Nomad	Ancient	Damgaard et al., 2018	Sequencing	5
Uyghur_HGDP	Turkic	Cann et al., 2002	Illumina HumanHap650K Beadchips	10
Karakalpak	Turkic	Jeong et al., 2019	Affymetrix HumanOrigins platform	17
Nogai2	Turkic	Jeong et al., 2019	Affymetrix HumanOrigins platform	13
Shirenzigou_IA	Ancient	Ning et al., 2019	Sequencing	6
Mansi	Uralic	Jeong et al., 2019	Affymetrix HumanOrigins platform	8
Tatar_Zabolotniye	Turkic	Jeong et al., 2019	Affymetrix HumanOrigins platform	5
Russia_BA_Okunevo	Ancient	de Barros Damgaard et al., 2018	Sequencing	16
Tatar_Siberian	Turkic	Jeong et al., 2019	Affymetrix HumanOrigins platform	18
Russia_Bolshoy	Ancient	de Barros Damgaard et al., 2018	Sequencing	6
Tlingit	Others	Patterson et al., 2012	Affymetrix HumanOrigins platform	4
Mongolia_EIA_4_Sagly	Ancient	Wang et al., 2020	Sequencing	14
Mongolia_LBA_3_MongunTaiga	Ancient	Wang et al., 2020	Sequencing	3
Bashkir_south	Turkic	Jeong et al., 2019	Affymetrix HumanOrigins platform	19
Kazakhstan_CentralSaka	Ancient	Damgaard et al., 2018	Sequencing	6
Onge	Others	Patterson et al., 2012	Affymetrix HumanOrigins platform	2
Uzbek_Khorezm	Turkic	Jeong et al., 2019	Affymetrix HumanOrigins platform	6
Uzbek_Tashkent	Turkic	Jeong et al., 2019	Affymetrix HumanOrigins platform	9
Indian_GreatAndaman_100BP	Ancient	Shinde et al., 2019	Sequencing	1
Aleut	Eskimo–Aleut	Jeong et al., 2019	Affymetrix HumanOrigins platform	7
China_Tianyuan	Ancient	Yang et al., 2017	Sequencing	1
Kazakhstan_Eneolithic_Botai	Ancient	de Barros Damgaard et al., 2018	Sequencing	4
Shirenzigou_IA_W	Ancient	Ning et al., 2019	Sequencing	4
Kyrgyzstan_TianShanHun	Ancient	Damgaard et al., 2018	Sequencing	20
PhaFaen_Hoabinhian	Ancient	McColl et al., 2018	Sequencing	1
Bashkir_central	Turkic	Jeong et al., 2019	Affymetrix HumanOrigins platform	16
Russia_Karasuk	Ancient	Allentoft et al., 2015	Sequencing	6
Udmurt	Uralic	Jeong et al., 2019	Affymetrix HumanOrigins platform	10
Bashkir_north	Turkic	Jeong et al., 2019	Affymetrix HumanOrigins platform	18
GuaCha_Hoabinhian	Ancient	McColl et al., 2018	Sequencing	1
Kazakhstan_Nomad_IA	Ancient	Damgaard et al., 2018	Sequencing	4
Chuvash	Turkic	Jeong et al., 2019	Affymetrix HumanOrigins platform	14
Nogai	Turkic	Jeong et al., 2019	Affymetrix HumanOrigins platform	9
Kyrgyzstan_TianShanSaka	Ancient	Damgaard et al., 2018	Sequencing	9
Russia_AfontovaGora2	Ancient	Raghavan et al., 2014	Sequencing	1
Tatar_Kazan	Turkic	Jeong et al., 2019	Affymetrix HumanOrigins platform	13
Kazakhstan_LBA_Zevakinskiy	Ancient	Allentoft et al., 2015	Sequencing	6
Kazakhstan_Kumsay_EBA	Ancient	Damgaard et al., 2018	Sequencing	4
Kazakhstan_Wusun	Ancient	Damgaard et al., 2018	Sequencing	3
Tatar_Mishar	Turkic	Jeong et al., 2019	Affymetrix HumanOrigins platform	10
Tajik_Mountain	Indo-European	Jeong et al., 2019	Affymetrix HumanOrigins platform	12
India_RoopkundA	Ancient	Harney et al., 2019	Sequencing	23
Tajik_Lowland	Indo-European	Jeong et al., 2019	Affymetrix HumanOrigins platform	11
Russia_Tagar	Ancient	Damgaard et al., 2018	Sequencing	8
Russia_AfontovaGora3	Ancient	Raghavan et al., 2014	Sequencing	1
Russian_Leshukonsky	Indo-European	Jeong et al., 2019	Affymetrix HumanOrigins platform	5
Russia_Steppe_Maikop	Ancient	Wang et al., 2019	Sequencing	4
Pakistan_H_Aligrama	Ancient	Narasimhan et al., 2019	Sequencing	3
Pakistan_H_SaiduSharif	Ancient	Narasimhan et al., 2019	Sequencing	10
Russian_Pinezhsky	Indo-European	Jeong et al., 2019	Affymetrix HumanOrigins platform	5
Russia_EarlySarmatian_SouthernUrals	Ancient	Damgaard et al., 2018	Sequencing	5
Veps	Uralic	Jeong et al., 2019	Affymetrix HumanOrigins platform	9
Pakistan_H_Butkara	Ancient	Narasimhan et al., 2019	Sequencing	3
Russia_Late_Sarmatian	Ancient	Damgaard et al., 2018	Sequencing	5
Iran_BA2_ShahrISokhta_published	Ancient	Narasimhan et al., 2019	Sequencing	7
Pakistan_IA_Butkara	Ancient	Narasimhan et al., 2019	Sequencing	4
Russia_Sarmatian	Ancient	Damgaard et al., 2018	Sequencing	8
Karelian	Uralic	Jeong et al., 2019	Affymetrix HumanOrigins platform	15
Pakistan_IA_Loebanr_published	Ancient	Narasimhan et al., 2019	Sequencing	3
Tajik	Indo-European	Jeong et al., 2019	Affymetrix HumanOrigins platform	8
Pakistan_IA_Katelai_published	Ancient	Narasimhan et al., 2019	Sequencing	7
Russian_Krasnoborsky	Indo-European	Jeong et al., 2019	Affymetrix HumanOrigins platform	6
Russian_HGDP	Indo-European	Cann et al., 2002	Illumina HumanHap650K Beadchips	22
Yana_UP	Ancient	Sikora et al., 2019	Sequencing	2
Pakistan_IA_Loebanr	Ancient	Narasimhan et al., 2019	Sequencing	29
Pakistan_IA_Udegram	Ancient	Narasimhan et al., 2019	Sequencing	12
Mordovian	Uralic	Jeong et al., 2019	Affymetrix HumanOrigins platform	32
Kazakhstan_Kangju	Ancient	Damgaard et al., 2018	Sequencing	6
Pakistan_H_Barikot	Ancient	Narasimhan et al., 2019	Sequencing	3
Abazin	Caucasian	Patterson et al., 2012	Affymetrix HumanOrigins platform	8
Pakistan_IA_Katelai	Ancient	Narasimhan et al., 2019	Sequencing	22
Kazakhstan_Sarmatian	Ancient	Damgaard et al., 2018	Sequencing	3
Pakistan_IA_Barikot	Ancient	Narasimhan et al., 2019	Sequencing	4
Circassian	Caucasian	Patterson et al., 2012	Affymetrix HumanOrigins platform	9
Russia_Poltavka	Ancient	Lazaridis et al., 2014	Sequencing	7
Kabardinian	Caucasian	Patterson et al., 2012	Affymetrix HumanOrigins platform	8
Kazakhstan_MLBA_OyDzhaylau	Ancient	Narasimhan et al., 2019	Sequencing	6
Russia_Andronovo	Ancient	Allentoft et al., 2015	Sequencing	4
Ossetian	Indo-European	Jeong et al., 2019	Affymetrix HumanOrigins platform	16
Tajikistan_Ksirov_Kushan	Ancient	Narasimhan et al., 2019	Sequencing	3
Kazakhstan_MLBA_Aktogai	Ancient	Damgaard et al., 2018	Sequencing	5
Russia_Srubnaya_Alakul	Ancient	Lazaridis et al., 2014	Sequencing	12
Russia_MLBA_Krasnoyarsk	Ancient	Allentoft et al., 2015	Sequencing	16
Ingushian	Caucasian	Patterson et al., 2012	Affymetrix HumanOrigins platform	10
Russia_Afanasievo	Ancient	Mathieson et al., 2015	Sequencing	26
Russian	Indo-European	Jeong et al., 2019	Affymetrix HumanOrigins platform	49
Russia_Steppe_Catacomb	Ancient	Wang et al., 2019	Sequencing	4
Russia_EBA_Yamnaya_Samara	Ancient	Mathieson et al., 2015	Sequencing	9
Adygei	Caucasian	Patterson et al., 2012	Affymetrix HumanOrigins platform	30
Lak	Caucasian	Patterson et al., 2012	Affymetrix HumanOrigins platform	10
Kumyk	Turkic	Jeong et al., 2019	Affymetrix HumanOrigins platform	8
Ukrainian	Indo-European	Jeong et al., 2019	Affymetrix HumanOrigins platform	21
Russia_North_Caucasus	Ancient	Damgaard et al., 2018	Sequencing	7
Kazakhstan_MLBA_Kairan	Ancient	Damgaard et al., 2018	Sequencing	5
Russia_Srubnaya	Ancient	Lazaridis et al., 2014	Sequencing	12
Kubachinian	Caucasian	Patterson et al., 2012	Affymetrix HumanOrigins platform	6
Russia_EBA_Yamnaya_Kalmykia	Ancient	Mathieson et al., 2015	Sequencing	5
Tajikistan_BA_DashtiKozy	Ancient	Narasimhan et al., 2019	Sequencing	3
Russia_MLBA_Sintashta	Ancient	Damgaard et al., 2018	Sequencing	36
Russia_Alan	Ancient	Damgaard et al., 2018	Sequencing	5
Russia_Ust_Ishim	Ancient	Fu et al., 2014	Sequencing	1
Iran_BA1_ShahrISokhta	Ancient	Narasimhan et al., 2019	Sequencing	8
Kazakhstan_MLBA_Alakul_Maitan	Ancient	Damgaard et al., 2018	Sequencing	7
Kazakhstan_MLBA_KazakhMys	Ancient	Narasimhan et al., 2019	Sequencing	4
Russia_Caucasus_EBA_Yamnaya	Ancient	Mathieson et al., 2015	Sequencing	4
Uzbekistan_BA_Dzharkutan1	Ancient	Narasimhan et al., 2019	Sequencing	7
Abkhasian	Caucasian	Patterson et al., 2012	Affymetrix HumanOrigins platform	9
Russia_Sintashta_MLBA	Ancient	Lazaridis et al., 2014	Sequencing	4
Turkmenistan_Gonur_BA_1	Ancient	Narasimhan et al., 2019	Sequencing	19
Uzbekistan_BA_Bustan	Ancient	Narasimhan et al., 2019	Sequencing	10
Turkmenistan_C_Geoksyur	Ancient	Narasimhan et al., 2019	Sequencing	21
Kurd	Indo-European	Jeong et al., 2019	Affymetrix HumanOrigins platform	8
Uzbekistan_BA_SappaliTepe	Ancient	Narasimhan et al., 2019	Sequencing	11
India_RoopkundB	Ancient	Harney et al., 2019	Sequencing	14
India_Harappan_published	Ancient	Shinde et al., 2019	Sequencing	1
Iran_C_TepeHissar	Ancient	Narasimhan et al., 2019	Sequencing	11
Turkmenistan_C_Parkhai	Ancient	Narasimhan et al., 2019	Sequencing	4
Anatolia_EBA	Ancient	Lazaridis et al., 2016	Sequencing	6
Anatolia_N	Ancient	Lazaridis et al., 2016	Sequencing	24
Anatolia_Boncuklu_N	Ancient	Lazaridis et al., 2016_N	Sequencing	1
Anatolia_N_published	Ancient	Lazaridis et al., 2016	Sequencing	8
Anatolia_MLBA	Ancient	Lazaridis et al., 2016	Sequencing	5
Iran_C_HajjiFiruz	Ancient	Narasimhan et al., 2019	Sequencing	5
Iran_C_SehGabi	Ancient	Narasimhan et al., 2019	Sequencing	5
Iran_TepeAbdulHosein_N	Ancient	Narasimhan et al., 2019	Sequencing	3
Iran_GanjDareh_N	Ancient	Narasimhan et al., 2019	Sequencing	8
Anatolia_TepecikCiftlik_N	Ancient	Lazaridis et al., 2016	Sequencing	4
Altai_Neanderthal	Ancient	Prufer et al., 2014	Sequencing	1
Denisova	Ancient	Meyer et al., 2012	Sequencing	1
Reference Allentoft, M.E., Sikora, M., Sjogren, K.G., Rasmussen, S., Rasmussen, M., Stenderup, J., Damgaard, P.B., Schroeder, H., Ahlstrom, T., Vinner, L., Malaspinas, A.S., Margaryan, A., Higham, T., Chivall, D., Lynnerup, N., Harvig, L., Baron, J., Della Casa, P., Dabrowski, P., Duffy, P.R., Ebel, A.V., Epimakhov, A., Frei, K., Furmanek, M., Gralak, T., Gromov, A., Gronkiewicz, S., Grupe, G., H…

## Sheet: Table S3
Table S3 Detailed information of the included populations in the merged 1240k dataset used for Model-based analysis
Populations	Moden/ancient	Reference	Platforms	Sample Number
Hui_Boshu	New_modern		Infinium® Global Screening Array	49
Hui_Guizhou	New_modern	Wang et al., 2020	Infinium® Global Screening Array	45
Han_Nanchong	New_modern		Infinium® Global Screening Array	60
Banlashan_MN	Ancient	Ning et al., 2020	Sequencing	2
China_Tianyuan	Ancient	Yang et al., 2017	Sequencing	1
Dacaozi_IA	Ancient	Ning et al., 2020	Sequencing	3
Erdaojingzi_LN	Ancient	Ning et al., 2020	Sequencing	3
Haminmangha_MN	Ancient	Ning et al., 2020	Sequencing	1
Haojiatai_LBIA	Ancient	Ning et al., 2020	Sequencing	1
Haojiatai_LN	Ancient	Ning et al., 2020	Sequencing	2
Jiaozuoniecun_LBIA	Ancient	Ning et al., 2020	Sequencing	2
Jinchankou_LN	Ancient	Ning et al., 2020	Sequencing	1
Lajia_LN	Ancient	Ning et al., 2020	Sequencing	4
Longtoushan_BA	Ancient	Ning et al., 2020	Sequencing	2
Luoheguxiang_LBIA	Ancient	Ning et al., 2020	Sequencing	2
Miaozigou_MN	Ancient	Ning et al., 2020	Sequencing	2
Mogushan_Xianbei_IA	Ancient	Ning et al., 2020	Sequencing	2
Pingliangtai_LN	Ancient	Ning et al., 2020	Sequencing	4
Shimao_LN	Ancient	Ning et al., 2020	Sequencing	2
Shirenzigou_IA	Ancient	Ning et al., 2019	Sequencing	6
Shirenzigou_IA_E	Ancient	Ning et al., 2019	Sequencing	1
Shirenzigou_IA_W	Ancient	Ning et al., 2019	Sequencing	4
Taiwan_Gongguan	Ancient	Wang et al., 2021	Sequencing	1
Taiwan_Hanben	Ancient	Wang et al., 2021	Sequencing	36
Wadian_LN	Ancient	Ning et al., 2020	Sequencing	2
Wanggou_MN	Ancient	Ning et al., 2020	Sequencing	5
Wuqi_EN	Ancient	Ning et al., 2020	Sequencing	1
Wuzhuangguoliang_LN	Ancient	Wang et al., 2021	Sequencing	9
Xiaowu_MN	Ancient	Ning et al., 2020	Sequencing	1
Zhalainuoer_EN	Ancient	Ning et al., 2020	Sequencing	1
Zhalainuoer_IA	Ancient	Ning et al., 2020	Sequencing	1
Khovsgol_LBA	Ancient	Jeong et al., 2018	Sequencing	18
Mongolia_EIA_7_Xiongnu	Ancient	Wang et al., 2021	Sequencing	1
Mongolia_IA_Xianbei	Ancient	Wang et al., 2021	Sequencing	1
Mongolia_Mongol	Ancient	Wang et al., 2021	Sequencing	2
Mongolia_N_East	Ancient	Wang et al., 2021	Sequencing	2
Mongolia_N_North	Ancient	Wang et al., 2021	Sequencing	7
XiongNu	Ancient	Damgaard et al., 2018	Sequencing	3
Chokhopani_2700BP	Ancient	Jeong et al., 2016	Sequencing	1
Mebrak_2125BP	Ancient	Jeong et al., 2016	Sequencing	1
Samdzong_1500BP	Ancient	Jeong et al., 2016	Sequencing	3
Boisman_MN	Ancient	Wang et al., 2021	Sequencing	12
DevilsCave_N	Ancient	Sikora et al., 2019	Sequencing	4
Russia_Afanasievo	Ancient	Mathieson et al., 2015	Sequencing	26
Russia_Andronovo	Ancient	Mathieson et al., 2015	Sequencing	4
Russia_BA_Okunevo	Ancient	de Barros Damgaard et al., 2018	Sequencing	16
Russia_MLBA_Sintashta	Ancient	Allentoft et al., 2015	Sequencing	36
Russia_Shamanka_EBA	Ancient	de Barros Damgaard et al., 2018	Sequencing	5
Russia_Shamanka_EN	Ancient	de Barros Damgaard et al., 2018	Sequencing	10
Russia_Sintashta_MLBA	Ancient	Allentoft et al., 2015	Sequencing	4
Russia_Srubnaya	Ancient	Allentoft et al., 2015	Sequencing	12
Bianbian_EN	Ancient	Yang et al., 2020	Sequencing	1
Boshan_EN	Ancient	Yang et al., 2020	Sequencing	1
Chuanyun_H	Ancient	Yang et al., 2020	Sequencing	1
Liangdao1_EN	Ancient	Yang et al., 2020	Sequencing	1
Liangdao2_EN	Ancient	Yang et al., 2020	Sequencing	1
Qihe_EN	Ancient	Yang et al., 2020	Sequencing	1
Suogang_LN	Ancient	Yang et al., 2020	Sequencing	2
Tanshishan_LN	Ancient	Yang et al., 2020	Sequencing	4
Xiaogao_EN	Ancient	Yang et al., 2020	Sequencing	1
Xiaojingshan_EN	Ancient	Yang et al., 2020	Sequencing	3
Xitoucun_LN	Ancient	Yang et al., 2020	Sequencing	7
Yumin_EN	Ancient	Yang et al., 2020	Sequencing	1
Kusunda.DG	Ancient	Mallick et al., 2016	Sequencing	2
Ami.DG	Ancient	Mallick et al., 2016	Sequencing	2
Atayal.DG	Ancient	Mallick et al., 2016	Sequencing	1
China_Lahu.DG	Ancient	Mallick et al., 2016	Sequencing	2
Dai.DG	Ancient	Mallick et al., 2016	Sequencing	5
Daur.DG	Ancient	Mallick et al., 2016	Sequencing	1
Han.DG	Ancient	Mallick et al., 2016	Sequencing	3
Hezhen.DG	Ancient	Mallick et al., 2016	Sequencing	2
Miao.DG	Ancient	Mallick et al., 2016	Sequencing	2
Mongola.DG	Ancient	Mallick et al., 2016	Sequencing	2
Naxi.DG	Ancient	Mallick et al., 2016	Sequencing	3
Oroqen.DG	Ancient	Mallick et al., 2016	Sequencing	2
She.DG	Ancient	Mallick et al., 2016	Sequencing	2
Tibetan.DG	Ancient	Mallick et al., 2016	Sequencing	2
Tu.DG	Ancient	Mallick et al., 2016	Sequencing	2
Tujia.DG	Ancient	Mallick et al., 2016	Sequencing	2
Uyghur.DG	Ancient	Mallick et al., 2016	Sequencing	5
Xibo.DG	Ancient	Mallick et al., 2016	Sequencing	2
Yi.DG	Ancient	Mallick et al., 2016	Sequencing	2
Onge.DG	Ancient	Mallick et al., 2016	Sequencing	2
Thai.DG	Ancient	Mallick et al., 2016	Sequencing	2
Kinh.DG	Ancient	Mallick et al., 2016	Sequencing	2
Allentoft, M.E., Sikora, M., Sjogren, K.G., Rasmussen, S., Rasmussen, M., Stenderup, J., Damgaard, P.B., Schroeder, H., Ahlstrom, T., Vinner, L., Malaspinas, A.S., Margaryan, A., Higham, T., Chivall, D., Lynnerup, N., Harvig, L., Baron, J., Della Casa, P., Dabrowski, P., Duffy, P.R., Ebel, A.V., Epimakhov, A., Frei, K., Furmanek, M., Gralak, T., Gromov, A., Gronkiewicz, S., Grupe, G., Hajdu, T., …

## Sheet: Table S4
Table S4. Population-level ancestry composition of the best-fitted thirteen-source ADMIXTURE model.
Sources	K13-13 (Poltavka)	K13-1 (Japanese)	K13-2 (Hmong)	K13-3 (Htin_Mal)	K13-7 (Gongguan)	K13-8 (Jomon)	K13-4 (Iran_GanjDareh_N)	K13-11 (Mebrak)	K13-12 (Mlabri)	K13-5 (Evenk_Transbaikal)	K13-6 (Karitiana)	K13-9 (Papuan)	K13-10 (Anatolia_N)
Hui_Boshu	0.008	0.123	0.208	0.082	0.116	0.009	0.006	0.398	0.007	0.025	0.005	0.002	0.01
Hui_Guizhou	0.027	0.101	0.217	0.085	0.083	0.011	0.015	0.391	0.008	0.022	0.006	0.005	0.027
Han_Nanchong	0.001	0.13	0.23	0.116	0.14	0.009	0.001	0.344	0.006	0.014	0.004	0.002	0.001
Mebrak_2125BP	0.012	0	0	0	0	0	0.034	0.912	0.029	0	0	0.013	0
Samdzong_1500BP	0.021	0	0	0.015	0	0.005	0.031	0.871	0.022	0	0.006	0.02	0.011
Tibetan_Chamdo	0.006	0.024	0.008	0.026	0.003	0.007	0.008	0.84	0.024	0.025	0.007	0.016	0.007
Tibetan_Shannan	0.013	0.007	0.002	0.036	0.002	0.007	0.024	0.836	0.025	0.011	0.007	0.023	0.007
Tibetan_Lhasa	0.012	0.02	0.002	0.029	0.007	0.005	0.021	0.833	0.025	0.013	0.006	0.019	0.009
Tibetan_Shigatse	0.014	0.007	0.011	0.032	0.006	0.005	0.021	0.828	0.023	0.015	0.011	0.021	0.003
Chokhopani_2700BP	0.022	0.017	0	0.009	0	0.019	0.025	0.827	0.05	0	0	0.02	0.011
Tibetan_Nagqu	0.012	0.017	0.015	0.027	0.003	0.006	0.018	0.821	0.023	0.032	0.006	0.016	0.004
Sherpa_Nepal	0.012	0.013	0.019	0.032	0.005	0.005	0.023	0.818	0.022	0.017	0.006	0.023	0.005
Jinchankou_LN	0	0.083	0.099	0	0.008	0.023	0	0.746	0.005	0.036	0.001	0	0
TibetanHO_Yunnan	0.008	0.033	0.047	0.104	0.014	0.008	0.005	0.731	0.02	0.017	0.003	0.011	0
Lajia_LN	0.004	0.061	0.064	0	0.023	0.017	0.005	0.723	0.019	0.076	0.009	0	0.001
Rai_Nepal	0.015	0.039	0.036	0.08	0.004	0.011	0.035	0.719	0.019	0.012	0.006	0.021	0.003
Tibetan_Yajiang	0.009	0.051	0.059	0.06	0.027	0.003	0.011	0.717	0.012	0.019	0.006	0.014	0.011
Shimao_LN	0	0.08	0.097	0	0.035	0.028	0.008	0.708	0.005	0.039	0	0	0
Qiang_Daofu	0.004	0.053	0.077	0.052	0.037	0.006	0.006	0.7	0.021	0.025	0.006	0.011	0.002
Gurung_Nepal	0.017	0.04	0.023	0.066	0.002	0.018	0.062	0.689	0.03	0.005	0.012	0.034	0.004
Tibetan_Gangcha	0.03	0.04	0.038	0.027	0.015	0.011	0.02	0.687	0.018	0.077	0.005	0.013	0.017
Qiang_Danba	0.001	0.065	0.092	0.072	0.046	0.004	0.002	0.672	0.012	0.022	0.004	0.007	0.001
Tamang_Nepal	0.031	0.027	0.017	0.074	0	0.01	0.096	0.646	0.028	0.008	0.011	0.041	0.012
Wadian_LN	0.003	0.144	0.115	0	0.102	0	0.009	0.602	0.006	0.008	0.003	0.006	0.002
Miaozigou_MN	0	0.064	0.238	0	0	0.018	0	0.601	0	0.079	0	0	0
Yi_HGDP	0.001	0.063	0.108	0.129	0.045	0.009	0.002	0.588	0.025	0.011	0.008	0.011	0.001
Tibetan_Xunhua	0.022	0.081	0.079	0.044	0.035	0.017	0.027	0.588	0.011	0.056	0.008	0.011	0.022
Naxi_HGDP	0.002	0.063	0.099	0.142	0.024	0.018	0.004	0.585	0.024	0.02	0.007	0.01	0.002
Wuzhuangguoliang_LN	0.018	0.086	0.119	0	0.037	0.01	0.002	0.58	0.016	0.108	0.022	0.001	0.001
Wanggou_MN	0.006	0.147	0.14	0	0.043	0.002	0.011	0.579	0.003	0.041	0.006	0.011	0.012
Tibetan_Xinlong	0.005	0.077	0.114	0.09	0.077	0.005	0.002	0.578	0.016	0.018	0.006	0.009	0.001
Haojiatai_LN	0	0.081	0.179	0	0.159	0	0.023	0.556	0	0	0.002	0	0
Dacaozi_IA	0.002	0.128	0.18	0.006	0.076	0.017	0	0.545	0.007	0.02	0.016	0	0.004
Erdaojingzi_LN	0.006	0.088	0.173	0	0.118	0.011	0.008	0.541	0.016	0.024	0.013	0.002	0
Haojiatai_LBIA	0	0.038	0.208	0	0.171	0.009	0	0.535	0	0.034	0.005	0	0
Xiaowu_MN	0	0.148	0.149	0	0.138	0.008	0	0.522	0	0.007	0	0.008	0.021
Tu_HGDP	0.025	0.095	0.123	0.048	0.055	0.013	0.014	0.508	0.011	0.062	0.009	0.01	0.027
Luoheguxiang_LBIA	0	0.122	0.163	0	0.156	0.007	0.015	0.483	0	0.044	0.004	0.006	0
Pingliangtai_LN	0	0.155	0.133	0	0.179	0.02	0.005	0.482	0.002	0.009	0.003	0.002	0.01
Baoan_Jishishan	0.036	0.101	0.123	0.053	0.059	0.015	0.022	0.48	0.014	0.057	0.008	0.004	0.028
Tibetan_Gannan	0.03	0.105	0.111	0.049	0.078	0.006	0.026	0.479	0.011	0.06	0.006	0.003	0.036
Jiaozuoniecun_LBIA	0	0.157	0.173	0	0.146	0	0.003	0.478	0.002	0.02	0.005	0.008	0.008
Boshan_EN	0	0.16	0.018	0	0.133	0.056	0.009	0.466	0	0.159	0	0	0
Sila	0	0.022	0.012	0.429	0.004	0.031	0	0.463	0.03	0.001	0.002	0.005	0
Yugur_Sunan	0.018	0.115	0.152	0.033	0.089	0.014	0.013	0.462	0.007	0.067	0.006	0.004	0.02
Han_Shanxi	0.01	0.14	0.176	0.02	0.111	0.018	0.003	0.455	0.005	0.053	0.004	0.003	0.003
Han_Henan	0.006	0.138	0.186	0.023	0.116	0.026	0.001	0.449	0.006	0.041	0.003	0.001	0.003
Banlashan_MN	0	0.08	0.076	0	0.021	0.106	0	0.438	0	0.261	0.009	0.008	0.002
Yumin_EN	0	0	0	0	0	0.047	0.024	0.431	0.015	0.464	0	0.019	0
Han_Shandong	0.002	0.159	0.19	0.024	0.117	0.019	0.001	0.43	0.007	0.043	0.004	0.003	0.002
Han_Shanghai	0	0.161	0.201	0.039	0.151	0.005	0.002	0.409	0.01	0.023	0	0	0
Dongxiang_Linxia	0.061	0.101	0.127	0.061	0.07	0.012	0.035	0.405	0.011	0.064	0.008	0.002	0.042
Newar_Nepal	0.099	0.027	0.015	0.089	0	0.023	0.208	0.4	0.026	0.004	0.014	0.049	0.046
Han_Jiangsu	0	0.154	0.198	0.059	0.154	0.013	0	0.394	0.002	0.022	0.003	0	0
Bianbian_EN	0	0.112	0.056	0	0.175	0.064	0.02	0.394	0	0.173	0	0.005	0
HaNhi	0.001	0.04	0.057	0.413	0.021	0.025	0	0.385	0.037	0.01	0.006	0.006	0.001
Xiaogao_EN	0	0.172	0.009	0	0.092	0.095	0.071	0.38	0.017	0.164	0	0	0
Korean	0	0.171	0.168	0.006	0.115	0.077	0	0.361	0.002	0.099	0	0	0
Han_Zhejiang	0	0.161	0.213	0.084	0.157	0.013	0	0.357	0.001	0.01	0.002	0	0.001
Mogolian_HGDP	0.015	0.127	0.16	0.012	0.078	0.039	0.005	0.347	0.006	0.171	0.014	0.003	0.024
Xiaojingshan_EN	0	0.111	0.068	0	0.178	0.093	0.055	0.341	0.001	0.151	0	0.001	0
Xibo_HGDP	0.008	0.121	0.144	0.009	0.069	0.044	0.005	0.335	0.003	0.234	0.003	0.001	0.025
Han_Beijing1K	0.002	0.277	0.169	0.058	0.123	0.005	0.003	0.334	0.006	0.017	0.004	0.002	0.002
Vietnam_Lahu	0	0.028	0.048	0.488	0.017	0.035	0	0.333	0.039	0.006	0.001	0.005	0
Han_SichuanHO	0.001	0.129	0.209	0.134	0.15	0.012	0	0.332	0.009	0.018	0.004	0.001	0
Han_Hubei	0	0.144	0.235	0.087	0.184	0.003	0	0.33	0.002	0.011	0.003	0.001	0
Haminmangha_MN	0	0.077	0	0	0	0.045	0	0.325	0.004	0.536	0.004	0.008	0
Han_Chongqing	0	0.135	0.219	0.135	0.16	0.004	0	0.322	0.01	0.011	0.002	0.001	0
Tujia_HGDP	0	0.123	0.243	0.126	0.153	0.009	0	0.322	0.005	0.014	0.003	0.002	0
Longtoushan_BA	0	0.107	0.183	0.016	0.074	0.069	0	0.316	0.004	0.223	0.006	0.003	0
Cong	0.002	0.035	0.089	0.451	0.053	0.022	0.002	0.278	0.045	0.005	0.005	0.01	0.004
Daur_HGDP	0.006	0.111	0.12	0	0.048	0.049	0.001	0.267	0.009	0.357	0.003	0.004	0.025
Han_Fujian	0	0.148	0.237	0.129	0.207	0.006	0.001	0.266	0.004	0	0.002	0	0
Lahu_HGDP	0	0.042	0.107	0.465	0.053	0.027	0.002	0.251	0.033	0.008	0.003	0.008	0.001
Japanese_HGDP	0	0.202	0.151	0.001	0.071	0.241	0	0.249	0.003	0.079	0.002	0	0
Mongolia_N_East	0	0.021	0	0	0.013	0.043	0.008	0.248	0	0.656	0.006	0.005	0
Mongol_Zasagt	0.064	0.072	0.074	0.011	0.023	0.029	0.014	0.247	0.005	0.4	0.005	0.001	0.055
Miao_HGDP	0	0.092	0.343	0.173	0.112	0.014	0	0.245	0.008	0.005	0.006	0.002	0
Hezhen_HGDP	0.006	0.105	0.128	0.012	0.044	0.055	0.001	0.24	0.001	0.389	0.006	0.003	0.009
Zhalainuoer_EN	0	0.038	0	0	0	0.062	0	0.233	0.018	0.648	0	0	0
She_HGDP	0	0.139	0.294	0.142	0.171	0.011	0	0.231	0.001	0.003	0.006	0.002	0
Mongolia_EIA_1_SlabGrave	0.009	0.02	0.004	0.004	0.008	0.019	0.031	0.23	0.006	0.656	0.009	0.004	0
Mongol_Uuld	0.077	0.062	0.06	0.008	0.024	0.028	0.023	0.23	0.005	0.416	0.005	0.002	0.061
Mongol_Sainnoyon	0.061	0.066	0.075	0.009	0.032	0.027	0.015	0.224	0.006	0.421	0.007	0	0.057
Mongol_Minorities	0.065	0.071	0.068	0.016	0.025	0.029	0.022	0.221	0.005	0.405	0.007	0.003	0.063
Chuanqing_Bijie	0.001	0.098	0.359	0.165	0.129	0.012	0	0.218	0.008	0.005	0.003	0.001	0
Han_SouthChina1K	0.001	0.248	0.208	0.139	0.18	0.002	0	0.21	0.005	0.002	0.002	0.002	0.001
Mongolia_N_North	0	0.001	0	0.001	0.02	0.009	0.006	0.202	0.008	0.746	0.003	0.004	0
Shirenzigou_IA	0.302	0.044	0.033	0.013	0.012	0.016	0.089	0.202	0.024	0.174	0.017	0.016	0.061
Chuanyun_H	0	0.181	0.211	0.012	0.27	0.052	0.059	0.196	0.02	0	0	0	0
Kalmyk	0.089	0.06	0.069	0.007	0.011	0.028	0.017	0.196	0.008	0.427	0.006	0.003	0.08
Oroqen_HGDP	0.002	0.082	0.091	0.016	0.037	0.044	0.001	0.189	0.003	0.507	0.007	0.003	0.016
China_Tianyuan	0.043	0	0	0.133	0.039	0.107	0.223	0.189	0.036	0.071	0	0.158	0
Han_Guangdong	0	0.129	0.221	0.234	0.218	0.009	0	0.179	0.003	0.002	0.002	0	0.002
Buryat_Duldurginsky	0.054	0.054	0.053	0.009	0.013	0.028	0.007	0.173	0.012	0.538	0.002	0.001	0.058
Buryat_Selenginsky	0.061	0.055	0.043	0.007	0.007	0.03	0.013	0.171	0.011	0.538	0.005	0.001	0.057
Wuqi_EN	0	0.019	0	0	0.017	0.061	0	0.168	0	0.735	0	0	0
Khamnegan	0.048	0.066	0.046	0.014	0.014	0.029	0.005	0.165	0.01	0.551	0.003	0.001	0.047
Buryat_Zakamensky	0.058	0.052	0.042	0.015	0.009	0.031	0.021	0.165	0.006	0.544	0.002	0.001	0.054
Buryat_Bohansky	0.063	0.053	0.05	0.003	0.012	0.029	0.026	0.165	0.002	0.528	0.004	0.005	0.059
Zhalainuoer_IA	0.012	0.095	0	0.143	0	0.01	0	0.164	0	0.484	0.059	0.023	0.009
Buryat_Ehirit	0.068	0.049	0.05	0.005	0.008	0.038	0.013	0.16	0.007	0.533	0.005	0.001	0.062
Mang	0.001	0	0	0.711	0	0.055	0	0.159	0.064	0.004	0.003	0.003	0
PhuLa	0	0.057	0.194	0.442	0.087	0.015	0	0.157	0.028	0.013	0.002	0.006	0
Buryat_Aginsky	0.063	0.055	0.048	0.008	0.012	0.028	0.013	0.152	0.009	0.551	0.002	0.002	0.056
Japanese_Tokyo1K	0	0.423	0.083	0.004	0.032	0.265	0	0.146	0.003	0.042	0.001	0	0
BoY	0.004	0.08	0.334	0.239	0.174	0.006	0.001	0.142	0.009	0.006	0	0.001	0.006
Russia_Shamanka_Eneolithic	0.025	0.037	0.002	0.002	0.002	0.015	0.001	0.142	0.007	0.743	0.019	0.003	0.001
Mongolia_LBA_4_CenterWest	0.143	0.011	0	0.003	0.015	0.007	0.038	0.142	0.004	0.605	0.031	0.002	0
Khovsgol_LBA	0.141	0.004	0.005	0.001	0.013	0.006	0.042	0.141	0.004	0.592	0.044	0.004	0.003
Nanai	0	0.068	0.066	0.002	0.02	0.08	0	0.137	0.003	0.621	0.002	0.001	0.001
Dong_Hunan	0	0.098	0.3	0.262	0.184	0.003	0	0.135	0.014	0.002	0.001	0.001	0
DevilsCave_N	0	0.067	0.012	0	0.018	0.236	0	0.118	0.006	0.533	0.005	0	0.003
Dong_Guizhou	0	0.099	0.317	0.285	0.168	0.004	0	0.115	0.01	0.002	0	0.001	0
KhoMu	0	0.017	0.028	0.653	0.033	0.039	0.005	0.107	0.071	0.018	0.006	0.021	0.001
Evenk_FarEast	0	0.058	0.058	0	0.025	0.072	0	0.103	0.005	0.675	0.002	0.002	0
Gelao_Longlin	0	0.077	0.256	0.377	0.15	0.008	0	0.098	0.017	0.013	0.001	0.002	0
Tubalar	0.307	0.039	0.022	0.011	0.003	0.001	0.016	0.097	0.01	0.39	0.019	0.003	0.082
Mogushan_Xianbei_IA	0	0.04	0.063	0	0	0.08	0	0.095	0	0.72	0	0	0.002
Negidal	0	0.064	0.044	0	0.015	0.102	0	0.093	0.002	0.679	0.001	0	0
Xijia_Kaili	0	0.06	0.585	0.157	0.079	0.007	0.001	0.087	0.012	0.005	0.003	0.002	0.001
Kinh_Vietnam	0.005	0.102	0.174	0.388	0.197	0.009	0.003	0.087	0.017	0.01	0.003	0.004	0.001
Yakut_HGDP	0.052	0.04	0.032	0.012	0.005	0.009	0.004	0.086	0.007	0.677	0.011	0.003	0.062
Ulchi	0	0.066	0.059	0.003	0.006	0.134	0	0.082	0.002	0.639	0.006	0	0.001
Vietnamese	0.003	0.097	0.187	0.396	0.191	0.013	0.002	0.081	0.018	0.003	0.002	0.005	0.003
Tagalog	0.012	0.05	0.049	0.191	0.495	0.021	0.015	0.079	0.014	0.004	0.006	0.029	0.034
Kazakhstan_Medieval_Nomad	0.256	0.066	0.001	0.012	0.013	0.012	0.07	0.077	0.012	0.337	0.01	0.004	0.128
Mulam_Luocheng	0	0.107	0.244	0.355	0.206	0.002	0	0.075	0.006	0.003	0.002	0	0
Tay	0	0.094	0.215	0.397	0.195	0.007	0	0.074	0.01	0.005	0.003	0.002	0
Kinh_HGDP	0.002	0.109	0.166	0.446	0.161	0.008	0.008	0.071	0.016	0.002	0.003	0.002	0.004
PaThen	0.001	0.067	0.593	0.158	0.088	0.009	0	0.067	0.006	0.007	0.002	0.002	0
Dao	0.001	0.085	0.295	0.348	0.184	0.003	0	0.063	0.008	0.006	0.002	0.003	0.001
Zhuang_Guangxi	0.001	0.106	0.247	0.355	0.208	0.005	0	0.063	0.005	0.007	0.002	0.002	0
Kyrgyzstan_TianShanHun	0.417	0.022	0.013	0.016	0.003	0.006	0.089	0.063	0.005	0.191	0.016	0.004	0.154
Kazakhstan_CentralSaka	0.443	0.037	0	0.001	0.007	0.004	0.042	0.06	0.007	0.261	0.015	0.011	0.112
CoLao	0	0.051	0.392	0.354	0.108	0.013	0	0.058	0.01	0.011	0.001	0.001	0
Mongolia_EIA_4_Sagly	0.407	0.012	0.007	0.001	0.02	0.005	0.128	0.058	0.004	0.282	0.012	0.001	0.062
Thai	0.01	0.067	0.146	0.458	0.148	0.015	0.031	0.056	0.031	0.011	0.003	0.015	0.009
Nung	0	0.088	0.209	0.412	0.21	0.003	0	0.052	0.013	0.009	0.001	0.002	0
Cambodian	0.011	0.028	0.069	0.543	0.084	0.043	0.048	0.052	0.059	0.006	0.011	0.031	0.016
Pakistan_IA_Katelai_published	0.113	0.005	0.004	0.016	0.003	0.025	0.714	0.051	0.014	0.013	0.004	0.027	0.012
Cham	0.025	0.04	0.069	0.502	0.113	0.027	0.057	0.049	0.053	0.011	0.006	0.031	0.017
Gejia_Kaili	0	0.043	0.688	0.136	0.071	0.003	0.001	0.043	0.008	0.002	0.002	0.002	0
Russia_UstIda_LN	0.183	0.04	0.016	0.003	0.004	0.006	0	0.039	0.005	0.626	0.071	0.008	0
LoLo	0	0.057	0.157	0.55	0.122	0.028	0	0.037	0.027	0.017	0.003	0.002	0
Kinh_HoChiMinh1K	0.003	0.177	0.135	0.438	0.16	0.008	0.006	0.037	0.017	0.007	0.003	0.006	0.003
Boisman_MN	0	0.046	0.037	0	0.02	0.237	0.001	0.036	0.002	0.62	0.001	0	0
India_RoopkundA	0.09	0.004	0.002	0.071	0.007	0.042	0.615	0.036	0.028	0.009	0.011	0.068	0.018
Maonan_Huanjiang	0	0.099	0.26	0.39	0.205	0	0	0.033	0.006	0.005	0.001	0	0
Malay	0.024	0.011	0.011	0.447	0.254	0.036	0.048	0.031	0.056	0.009	0.006	0.051	0.016
Pakistan_H_SaiduSharif	0.132	0.037	0	0.022	0	0.021	0.63	0.031	0.012	0.012	0.013	0.039	0.049
Iran_BA2_ShahrISokhta_published	0	0	0	0.016	0.009	0.035	0.827	0.03	0.006	0.003	0.013	0.045	0.016
Pakistan_IA_Loebanr	0.127	0.012	0.008	0.018	0.008	0.019	0.691	0.03	0.012	0.015	0.007	0.024	0.029
Pakistan_IA_Katelai	0.13	0.007	0.006	0.023	0.011	0.024	0.7	0.028	0.011	0.01	0.009	0.025	0.016
Even	0.155	0.025	0.017	0.012	0.001	0.012	0	0.023	0.007	0.584	0.006	0.003	0.155
Dai_HGDP	0	0.091	0.202	0.45	0.19	0.009	0	0.022	0.015	0.008	0.005	0.007	0
Muong	0.001	0.086	0.179	0.481	0.187	0.006	0.001	0.022	0.022	0.009	0.001	0.003	0.002
Kyrgyzstan_TianShanSaka	0.445	0.028	0.013	0.002	0.009	0.004	0.152	0.022	0.008	0.114	0.014	0.009	0.18
Xitoucun_LN	0	0.039	0.056	0.044	0.728	0.006	0.062	0.021	0.007	0.02	0.009	0.007	0.001
Dongjia_Kaili	0.001	0.052	0.627	0.186	0.091	0.004	0	0.02	0.01	0.005	0.003	0.002	0
Russia_UstBelaya_Angara	0.135	0.019	0	0.006	0.003	0.003	0.01	0.019	0.003	0.726	0.056	0.005	0.015
Pakistan_IA_Udegram	0.134	0.043	0	0.013	0.001	0.007	0.708	0.018	0.014	0.006	0.007	0.029	0.02
ManBac_LN_all	0	0	0	0.644	0.125	0.016	0.142	0.015	0.029	0.021	0.002	0.003	0.002
Dai_Xishuangbanna1k	0	0.15	0.156	0.492	0.164	0.004	0	0.015	0.01	0.005	0.002	0.002	0
Russia_Shamanka_EBA	0.12	0.03	0	0.009	0	0	0	0.015	0.01	0.761	0.049	0.006	0
Visayan	0.006	0.028	0.045	0.175	0.59	0.024	0.008	0.014	0.013	0.006	0.01	0.067	0.016
Russia_Karasuk	0.564	0.005	0.006	0.009	0.002	0.001	0.012	0.014	0.003	0.173	0.019	0.005	0.184
Kazakhstan_Kangju	0.444	0.03	0.017	0	0	0.002	0.179	0.013	0.006	0.035	0.016	0.006	0.253
LaChi	0	0.061	0.215	0.527	0.161	0.007	0	0.011	0.005	0.01	0.002	0	0
Htin_Mal	0.002	0	0.001	0.793	0	0.073	0.007	0.011	0.086	0.007	0	0.017	0
Tofalar	0.117	0.031	0.008	0.016	0	0	0.001	0.011	0.008	0.759	0.004	0.003	0.041
Hmong	0	0.004	0.968	0.005	0.001	0.003	0.001	0.01	0.005	0.001	0	0.002	0
Kazakhstan_LBA_Zevakinskiy	0.553	0	0	0.006	0	0.005	0.157	0.01	0.001	0.132	0.025	0.006	0.105
Russia_EarlySarmatian_SouthernUrals	0.574	0.035	0	0.001	0	0.01	0.072	0.01	0.02	0.038	0.009	0.007	0.223
Li_Hainan	0	0.102	0.212	0.397	0.261	0.007	0	0.009	0.006	0.002	0.001	0.002	0
Ede	0.016	0.009	0.014	0.676	0.044	0.039	0.052	0.009	0.079	0.01	0.003	0.041	0.007
Russia_Sarmatian	0.579	0.045	0.007	0	0	0.007	0.103	0.007	0.004	0.033	0.01	0.001	0.204
Kankanaey	0	0.005	0.017	0.051	0.906	0.009	0	0.006	0.002	0	0	0.002	0.001
Giarai	0.016	0.006	0.004	0.682	0.047	0.048	0.051	0.005	0.078	0.013	0.005	0.036	0.01
Russia_BA_Okunevo	0.54	0.016	0.008	0.002	0.001	0.006	0.002	0.005	0.004	0.33	0.079	0.006	0
Russia_Late_Sarmatian	0.558	0.021	0.014	0.011	0	0.006	0.101	0.005	0.007	0.034	0.023	0.011	0.209
Russia_Tagar	0.582	0.019	0	0.009	0.002	0.008	0.013	0.005	0.007	0.13	0.017	0.002	0.205
Turkmenistan_Gonur_BA_1	0.044	0.012	0.004	0.002	0.002	0.003	0.813	0.004	0.009	0.001	0.001	0.006	0.098
Yukagir	0.094	0.016	0.011	0.007	0.002	0.015	0.001	0.004	0.003	0.722	0.05	0.001	0.073
Chuvash	0.417	0.012	0.006	0.005	0.002	0.007	0.014	0.004	0.004	0.197	0.011	0.002	0.319
Dusun	0.003	0.01	0.017	0.336	0.53	0.024	0.006	0.003	0.028	0.011	0.004	0.026	0.004
French	0.417	0.001	0.003	0.003	0	0.001	0.009	0.003	0.003	0	0.003	0.004	0.553
UstBelaya_EBA	0.124	0.033	0	0.002	0	0	0	0.002	0.005	0.797	0.037	0.001	0
India_RoopkundB	0.191	0.001	0	0.001	0.004	0.004	0.213	0.002	0.001	0.001	0.004	0.006	0.574
Kazakhstan_MLBA_OyDzhaylau	0.671	0.002	0.001	0.001	0	0	0.11	0.002	0.004	0.004	0.007	0.004	0.193
Russia_EBA_Yamnaya_Kalmykia	0.792	0	0.004	0	0.005	0	0.084	0.002	0.002	0	0.002	0.001	0.106
Taiwan_Hanben	0.003	0.006	0.017	0.003	0.943	0.004	0.004	0.001	0.005	0.007	0.001	0.004	0.001
Evenk_Transbaikal	0.02	0.018	0.015	0.008	0	0.015	0.002	0.001	0.004	0.882	0.004	0	0.032
Anatolia_MLBA	0.071	0.004	0	0	0.001	0	0.244	0.001	0	0.001	0.002	0.005	0.672
Basque	0.342	0.001	0.001	0	0	0.001	0	0.001	0.001	0.001	0.001	0.001	0.65
Russia_MLBA_Krasnoyarsk	0.671	0.001	0.003	0	0.001	0.004	0.047	0.001	0.005	0.009	0.004	0.001	0.251
Mlabri	0	0	0	0	0	0	0	0	1	0	0	0	0
Nasioi	0	0.001	0.003	0	0.188	0.001	0	0	0.009	0.001	0	0.797	0
Liangdao2_EN	0	0.033	0.029	0.202	0.558	0.063	0.074	0	0.008	0.019	0	0.012	0
Atayal	0	0	0.008	0.002	0.982	0	0	0	0.008	0	0	0	0
Ami	0	0.024	0.066	0.096	0.793	0.013	0	0	0.007	0	0	0	0
Tanshishan_LN	0	0.012	0.07	0.019	0.765	0.013	0.042	0	0.006	0.073	0	0	0
Suogang_LN	0	0.03	0	0	0.907	0	0.06	0	0.003	0	0	0	0
Anatolia_N_published	0	0	0	0	0.002	0	0.027	0	0.001	0	0	0	0.97
Iran_C_TepeHissar	0	0	0	0	0	0.001	0.868	0	0.001	0	0	0	0.13
Anatolia_N	0	0	0	0	0	0.001	0.048	0	0	0	0	0	0.951
Iran_C_HajjiFiruz	0	0	0.001	0	0	0	0.631	0	0	0	0	0	0.368
Iran_C_SehGabi	0	0.003	0	0	0	0.003	0.665	0	0	0	0	0	0.329
Papuan	0	0	0	0	0	0	0	0	0	0	0	1	0
Qihe_EN	0	0.046	0	0.275	0.351	0.134	0.127	0	0	0.015	0	0.052	0
Liangdao1_EN	0	0.04	0	0.127	0.623	0.106	0.084	0	0	0	0	0.019	0
Japan_Jomon	0	0	0	0	0	1	0	0	0	0	0	0	0
Taiwan_Gongguan	0	0	0	0	1	0	0	0	0	0	0	0	0
Karitiana	0	0	0	0	0	0	0	0	0	0	1	0	0
Surui	0	0	0	0	0	0	0	0	0	0	1	0	0
Ilocano	0.002	0.033	0.083	0.123	0.672	0.032	0.004	0	0.006	0.007	0.001	0.035	0.001
Murut	0.003	0.008	0.006	0.323	0.577	0.024	0.001	0	0.031	0.007	0.002	0.019	0.001
Iran_GanjDareh_N	0.008	0.002	0.002	0	0.005	0	0.983	0	0	0	0	0.001	0
Russia_OldBeringSea_Ekven	0.009	0	0	0	0	0	0.003	0	0.001	0.567	0.42	0	0.001
Ekven_IA	0.017	0	0.003	0	0.001	0	0.012	0	0	0.552	0.412	0.003	0
Anatolia_EBA	0.021	0.003	0.004	0.001	0	0	0.298	0	0	0	0.003	0	0.67
Iran_BA1_ShahrISokhta	0.022	0	0.002	0.001	0.003	0.007	0.907	0	0.012	0.001	0.003	0.003	0.038
Uzbekistan_BA_SappaliTepe	0.03	0.019	0	0.002	0	0.003	0.799	0	0.001	0	0.002	0.002	0.141
Uzbekistan_BA_Bustan	0.043	0.011	0.003	0	0	0.003	0.846	0	0.001	0	0.002	0	0.09
Uzbekistan_BA_Dzharkutan1	0.051	0.018	0.001	0.003	0	0.003	0.817	0	0.001	0.001	0.008	0	0.098
Turkmenistan_C_Geoksyur	0.051	0.005	0	0	0.002	0.004	0.897	0	0	0	0.003	0.001	0.036
Russia_UstIda_EBA	0.157	0.014	0	0.005	0.012	0.005	0.001	0	0.004	0.747	0.052	0.003	0
Russia_Alan	0.314	0.022	0	0	0.001	0.002	0.255	0	0.003	0.017	0.003	0.003	0.381
Finnish	0.482	0.004	0.001	0.001	0.003	0.003	0.001	0	0.004	0.069	0.005	0.003	0.424
Russia_Bolshoy	0.544	0	0	0	0.001	0	0.002	0	0.002	0.412	0.037	0	0
Kazakhstan_MLBA_Kairan	0.634	0.002	0	0	0.001	0.004	0.064	0	0.001	0.004	0.002	0.003	0.284
Kazakhstan_MLBA_Alakul_Maitan	0.65	0	0	0	0	0	0.05	0	0	0	0	0	0.299
Kazakhstan_MLBA_Aktogai	0.653	0	0	0.002	0	0.001	0.082	0	0.002	0	0	0	0.259
Russia_Srubnaya	0.654	0.001	0	0.001	0.002	0.001	0.037	0	0.003	0	0.007	0.001	0.294
Russia_MLBA_Sintashta	0.664	0.001	0.001	0	0.002	0.003	0.02	0	0.002	0	0.001	0.002	0.303
Russia_Srubnaya_Alakul	0.675	0.005	0	0	0.001	0.005	0.011	0	0.003	0.012	0.003	0.01	0.275
Russia_North_Caucasus	0.678	0	0	0	0	0	0.258	0	0	0	0.003	0	0.06
Russia_EBA_Yamnaya_Samara	0.807	0.001	0	0.001	0	0.001	0.139	0	0.003	0	0.003	0.003	0.043
Russia_Afanasievo	0.826	0.004	0	0.001	0	0	0.146	0	0	0.001	0.001	0.002	0.019
Russia_Poltavka	0.834	0.002	0	0	0	0	0.115	0	0.002	0.004	0.001	0.003	0.04
LBA: Late Bronze Age, IA: Iron Age, MLBA: Middle and Late Bronze Age, LN, Late Neolithic, EN, Early Neolithic, MN, Middle Neolithic, LBIA: Late Bronze Age and Iron Age.
Reference:Allentoft, M.E., Sikora, M., Sjogren, K.G., Rasmussen, S., Rasmussen, M., Stenderup, J., Damgaard, P.B., Schroeder, H., Ahlstrom, T., Vinner, L., Malaspinas, A.S., Margaryan, A., Higham, T., Chivall, D., Lynnerup, N., Harvig, L., Baron, J., Della Casa, P., Dabrowski, P., Duffy, P.R., Ebel, A.V., Epimakhov, A., Frei, K., Furmanek, M., Gralak, T., Gromov, A., Gronkiewicz, S., Grupe, G., H…

## Sheet: Table S5
Table S5. The pairwise Fst genetic distance among 238 Eurasian modern and ancient populations.
Populations	Groups	Han_Nanchong	Hui_Boshu	Hui_Guizhou	Adygei	Altaian_Chelkans	Tubalar	Altaian	Nivkh	Nanai	Bashkir_south	Bashkir_central	Bashkir_north	Buryat_Aginsky	Khamnegan	Buryat_Selenginsky	Buryat_Zakamensky	Buryat_Ehirit	Circassian	Kubachinian	Lak	Evenk_Transbaikal	Ingushian	Kabardinian	Karelian	Veps	Abazin	Shor_Khakassia	Khakass_Sagai	Khakass_Koibals	Khakass_Kachins	Karakalpak	Kurd	Kazakh	Mordovian	Mongol_Zasagt	Mongol_Sainnoyon	Mongol_Uuld	Mongol_Minorities	Nogai2	Ossetian	Russian_Krasnoborsky	Russian_Leshukonsky	Russian	Russian_Pinezhsky	Shor_Mountain	Tatar_Siberian	Tatar_Zabolotniye	Tajik_Mountain
Han_Nanchong	Studied populations	0	0.00190558	0.00855575	0.101927	0.0572306	0.0480341	0.0273773	0.0439002	0.0233918	0.0543328	0.0651977	0.0723358	0.0215392	0.0197713	0.0205908	0.0233277	0.0233645	0.0983796	0.120751	0.109871	0.0452066	0.10466	0.0968981	0.104471	0.105511	0.0952352	0.0623946	0.0422339	0.0315758	0.0325863	0.0362378	0.112109	0.0288446	0.100688	0.0145405	0.0151871	0.0161484	0.0148683	0.0359722	0.0996823	0.101303	0.100731	0.108302	0.103747	0.0523767	0.0465785	0.0621341	0.0808853
Hui_Boshu	Studied populations	0.00190558	0	0.0094931	0.0975281	0.0552182	0.0455524	0.0255914	0.0439041	0.0229552	0.0511318	0.061557	0.0685853	0.0203314	0.0187018	0.0192333	0.0215391	0.0220031	0.0941026	0.11665	0.10561	0.0441671	0.100321	0.0928425	0.100198	0.101384	0.0911706	0.0603515	0.0398515	0.0296383	0.0307032	0.0335928	0.107589	0.0265211	0.0963316	0.0136064	0.0142668	0.0150417	0.0136043	0.033343	0.0955264	0.0971849	0.0964038	0.104105	0.0990494	0.0498396	0.0436324	0.0596779	0.0771255
Hui_Guizhou	Studied populations	0.00855575	0.0094931	0	0.093172	0.0548815	0.0462444	0.0273929	0.0479516	0.0281677	0.0496219	0.0591422	0.0655788	0.023378	0.0223457	0.0224211	0.0253092	0.0252088	0.0893581	0.111318	0.10108	0.0473493	0.095836	0.088223	0.095817	0.0971996	0.0867914	0.0600269	0.0404659	0.031149	0.0326689	0.0334974	0.102511	0.0274578	0.0922737	0.0169096	0.0178979	0.0183576	0.0177174	0.0330168	0.0911922	0.0929588	0.0925859	0.0994762	0.0949937	0.0505905	0.0426659	0.0583194	0.0735733
Adygei	Modern	0.101927	0.0975281	0.093172	0	0.0592778	0.0530487	0.0582636	0.120237	0.10471	0.0253827	0.0160486	0.0142236	0.0778273	0.0809006	0.0747259	0.0773535	0.0751893	0.00170602	0.0193122	0.0106179	0.105381	0.00666827	0.00190284	0.0174574	0.0205938	0.00128476	0.0685842	0.0528168	0.0579234	0.0629801	0.0323783	0.0125261	0.0404631	0.0119836	0.0736526	0.0740047	0.0693309	0.0720885	0.0293957	0.00411179	0.0133614	0.0207391	0.0119219	0.0190067	0.0570096	0.0267564	0.0461331	0.0120212
Altaian_Chelkans	Modern	0.0572306	0.0552182	0.0548815	0.0592778	0	0.0175022	0.0251699	0.0774902	0.0551177	0.0290014	0.0319567	0.0360513	0.0369546	0.0390045	0.0361462	0.0380252	0.0372692	0.056224	0.0761168	0.0641501	0.0602605	0.0622473	0.0559865	0.0580327	0.0599155	0.0561888	0.0416637	0.0235469	0.0253337	0.0342196	0.0189505	0.0681193	0.0196266	0.0554033	0.0351877	0.0356269	0.0332881	0.0351952	0.0240899	0.0580484	0.0557394	0.0566959	0.0613996	0.059811	0.0257202	0.0250617	0.0424091	0.0464564
Tubalar	Modern	0.0480341	0.0455524	0.0462444	0.0530487	0.0175022	0	0.0182133	0.063917	0.0443732	0.0242899	0.0273942	0.0309513	0.0287888	0.029738	0.0268651	0.0292989	0.028446	0.0498199	0.068018	0.0579177	0.048638	0.0550314	0.0488211	0.0516857	0.0532698	0.0480621	0.0352637	0.0193432	0.01995	0.0259361	0.0190841	0.0623723	0.0185261	0.0495452	0.0263254	0.0268008	0.0252517	0.0261545	0.018451	0.0521881	0.0486798	0.0494051	0.0555511	0.0517868	0.0225335	0.0195679	0.0329008	0.0399874
Altaian	Modern	0.0273773	0.0255914	0.0273929	0.0582636	0.0251699	0.0182133	0	0.0420945	0.0213573	0.0203019	0.0264374	0.0315703	0.00937116	0.00999014	0.00719363	0.010074	0.0093601	0.0537963	0.0732682	0.0630167	0.0270204	0.0599656	0.0523558	0.057473	0.0578427	0.0511955	0.031486	0.0141028	0.00794732	0.0119119	0.0100818	0.06707	0.00717352	0.0549942	0.0077428	0.00828661	0.00677585	0.00745051	0.0101218	0.0560159	0.0532443	0.0535121	0.062215	0.055391	0.0219491	0.014585	0.0269833	0.0413155
Nivkh	Modern	0.0439002	0.0439041	0.0479516	0.120237	0.0774902	0.063917	0.0420945	0	0.0263666	0.0693874	0.0812327	0.0878389	0.0349034	0.0340284	0.0369246	0.0398636	0.0384149	0.120021	0.145586	0.131333	0.0489208	0.126642	0.118621	0.122491	0.125369	0.118124	0.0828217	0.0586922	0.0502247	0.0503816	0.0485119	0.134462	0.0415732	0.118193	0.0345876	0.0343895	0.0336864	0.0347656	0.0542112	0.119582	0.123278	0.123228	0.125788	0.126426	0.0712545	0.0619587	0.0788719	0.100384
Nanai	Modern	0.0233918	0.0229552	0.0281677	0.10471	0.0551177	0.0443732	0.0213573	0.0263666	0	0.0507576	0.0629196	0.0702015	0.0116993	0.0110225	0.0119894	0.0148426	0.0139732	0.101687	0.127209	0.113991	0.0235149	0.108716	0.100848	0.10538	0.106366	0.0997798	0.0601623	0.0374574	0.0260332	0.0273884	0.0294133	0.11667	0.0218212	0.101758	0.0116033	0.011035	0.011448	0.0118353	0.0338441	0.102566	0.103884	0.101961	0.110421	0.106488	0.0492886	0.0423991	0.0577104	0.0832197
Bashkir_south	Modern	0.0543328	0.0511318	0.0496219	0.0253827	0.0290014	0.0242899	0.0203019	0.0693874	0.0507576	0	0.00371035	0.00678701	0.0307068	0.0320766	0.0272666	0.0308324	0.029585	0.021021	0.0383175	0.0288929	0.052213	0.0257928	0.0201239	0.0225138	0.0233282	0.0203776	0.0371321	0.0191934	0.0184047	0.0236671	0.00722985	0.0332476	0.0100543	0.0203508	0.0279713	0.0285032	0.0252045	0.0269703	0.00691855	0.0240155	0.0179658	0.0201076	0.0242988	0.0215609	0.0255987	0.00491562	0.0168229	0.0170391
Bashkir_central	Modern	0.0651977	0.061557	0.0591422	0.0160486	0.0319567	0.0273942	0.0264374	0.0812327	0.0629196	0.00371035	0	0.00121349	0.0396414	0.0417954	0.0359323	0.0399233	0.0382043	0.0127331	0.0288394	0.019641	0.0629903	0.0172777	0.0113339	0.0125108	0.0142284	0.0118086	0.0403802	0.0235841	0.0250754	0.029596	0.00877622	0.0240082	0.0139776	0.0102734	0.0359233	0.0371968	0.0336342	0.0360253	0.00824863	0.0155872	0.00780763	0.0120005	0.0130901	0.0120866	0.0290317	0.00519914	0.0184505	0.0111593
Bashkir_north	Modern	0.0723358	0.0685853	0.0655788	0.0142236	0.0360513	0.0309513	0.0315703	0.0878389	0.0702015	0.00678701	0.00121349	0	0.0462021	0.0481545	0.0427133	0.0460963	0.0444371	0.0120266	0.0267459	0.0179792	0.0693714	0.0155719	0.0102197	0.010343	0.0122021	0.0106535	0.0434981	0.0274799	0.0292159	0.0349427	0.012493	0.0221555	0.0178368	0.00786825	0.0428337	0.0434007	0.0399038	0.0424347	0.0113584	0.0140197	0.00594074	0.0109809	0.00998595	0.0104237	0.0326749	0.00753823	0.0218509	0.0109746
Buryat_Aginsky	Modern	0.0215392	0.0203314	0.023378	0.0778273	0.0369546	0.0287888	0.00937116	0.0349034	0.0116993	0.0307068	0.0396414	0.0462021	0	0.00196762	-0.00049457	0.00380991	0.00307389	0.0731766	0.0955033	0.0841298	0.0195399	0.0797149	0.0720499	0.0775013	0.0783603	0.070791	0.0417007	0.0212087	0.0114476	0.0137942	0.0133389	0.0864785	0.0080361	0.0752125	0.00303125	0.00274238	0.0024516	0.00250546	0.0166339	0.0750868	0.073428	0.0734547	0.0829699	0.0763644	0.030516	0.0235595	0.0369425	0.0577616
Khamnegan	Modern	0.0197713	0.0187018	0.0223457	0.0809006	0.0390045	0.029738	0.00999014	0.0340284	0.0110225	0.0320766	0.0417954	0.0481545	0.00196762	0	0.00125657	0.00590775	0.00377636	0.0764556	0.100148	0.0882174	0.0181042	0.0837224	0.0750878	0.0809513	0.0819614	0.0737615	0.0432945	0.0225047	0.0115927	0.0137748	0.0128036	0.0902883	0.00770359	0.0776395	0.00385808	0.00228213	0.00342366	0.00317557	0.0180103	0.0783621	0.0768962	0.0765312	0.0863162	0.080142	0.0319129	0.0250166	0.0385089	0.0600691
Buryat_Selenginsky	Modern	0.0205908	0.0192333	0.0224211	0.0747259	0.0361462	0.0268651	0.00719363	0.0369246	0.0119894	0.0272666	0.0359323	0.0427133	-0.00049457	0.00125657	0	0.00181155	0.000251382	0.0701455	0.092769	0.0815998	0.0211169	0.0768608	0.0680629	0.0753586	0.0766643	0.0674871	0.0422081	0.019169	0.00959887	0.0124969	0.00454206	0.0830899	0.000683188	0.0723723	0.000672104	0.00113206	0.00145787	0.00097659	0.0127741	0.0722796	0.0717351	0.0713554	0.0808483	0.0731044	0.0289472	0.0209445	0.0356735	0.0538722
Buryat_Zakamensky	Modern	0.0233277	0.0215391	0.0253092	0.0773535	0.0380252	0.0292989	0.010074	0.0398636	0.0148426	0.0308324	0.0399233	0.0460963	0.00380991	0.00590775	0.00181155	0	0.00405896	0.0725697	0.0961819	0.0846484	0.0228759	0.080132	0.0721091	0.0783131	0.0796238	0.070464	0.0453451	0.0220644	0.0125012	0.0154194	0.0101739	0.0860865	0.00582787	0.0749627	0.00482653	0.00409074	0.00442039	0.00398006	0.0165688	0.0750791	0.0749892	0.0734577	0.0830666	0.0774769	0.0330934	0.0234373	0.0388911	0.0571381
Buryat_Ehirit	Modern	0.0233645	0.0220031	0.0252088	0.0751893	0.0372692	0.028446	0.0093601	0.0384149	0.0139732	0.029585	0.0382043	0.0444371	0.00307389	0.00377636	0.000251382	0.00405896	0	0.0707921	0.0940942	0.0816308	0.0235863	0.0778848	0.0694868	0.0757379	0.0765092	0.0689277	0.0425635	0.0216075	0.0116776	0.0144748	0.00864269	0.083193	0.00381415	0.0727806	0.00400695	0.00315787	0.00347458	0.0027329	0.0148991	0.0729152	0.0716599	0.0706875	0.0808825	0.0744372	0.0298219	0.0225096	0.0362515	0.0551341
Circassian	Modern	0.0983796	0.0941026	0.0893581	0.00170602	0.056224	0.0498199	0.0537963	0.120021	0.101687	0.021021	0.0127331	0.0120266	0.0731766	0.0764556	0.0701455	0.0725697	0.0707921	0	0.0188983	0.0102888	0.103115	0.00596974	0.000299409	0.0160175	0.0189994	0.000374457	0.0664885	0.0487677	0.0532056	0.0587412	0.0247332	0.010819	0.0330617	0.0106273	0.0685666	0.069192	0.0647067	0.067874	0.0245524	0.00269498	0.011675	0.0199417	0.0111281	0.0186532	0.0530673	0.0224991	0.0428971	0.00940849
Kubachinian	Modern	0.120751	0.11665	0.111318	0.0193122	0.0761168	0.068018	0.0732682	0.145586	0.127209	0.0383175	0.0288394	0.0267459	0.0955033	0.100148	0.092769	0.0961819	0.0940942	0.0188983	0	0.0176974	0.127562	0.0206525	0.0185873	0.0299183	0.0344592	0.0200391	0.0877059	0.0681976	0.0737181	0.0807023	0.0406933	0.0268145	0.0499607	0.0250333	0.0919114	0.0924687	0.0870339	0.0898047	0.0436471	0.0198928	0.027847	0.0354501	0.0254142	0.0339364	0.0734165	0.0399156	0.0617586	0.0246011
Lak	Modern	0.109871	0.10561	0.10108	0.0106179	0.0641501	0.0579177	0.0630167	0.131333	0.113991	0.0288929	0.019641	0.0179792	0.0841298	0.0882174	0.0815998	0.0846484	0.0816308	0.0102888	0.0176974	0	0.113741	0.0115417	0.00934165	0.0213382	0.0240822	0.0104811	0.0740696	0.0565038	0.0620815	0.0678918	0.0342369	0.0170871	0.0428438	0.0158161	0.0799717	0.0808427	0.0756816	0.0787824	0.0339969	0.0110066	0.0173401	0.0244004	0.0166254	0.0231242	0.0612891	0.0301808	0.0494249	0.0157987
Evenk_Transbaikal	Modern	0.0452066	0.0441671	0.0473493	0.105381	0.0602605	0.048638	0.0270204	0.0489208	0.0235149	0.052213	0.0629903	0.0693714	0.0195399	0.0181042	0.0211169	0.0228759	0.0235863	0.103115	0.127562	0.113741	0	0.110146	0.101705	0.1035	0.105205	0.101373	0.0654305	0.0419638	0.0316768	0.0329953	0.0344315	0.117158	0.0283791	0.10076	0.0242793	0.0234763	0.0233885	0.0239682	0.0404243	0.103889	0.103075	0.101393	0.109118	0.105051	0.0525319	0.0440753	0.0575768	0.0847097
Ingushian	Modern	0.10466	0.100321	0.095836	0.00666827	0.0622473	0.0550314	0.0599656	0.126642	0.108716	0.0257928	0.0172777	0.0155719	0.0797149	0.0837224	0.0768608	0.080132	0.0778848	0.00596974	0.0206525	0.0115417	0.110146	0	0.00577354	0.0199425	0.0232819	0.00561617	0.0718097	0.0543345	0.059685	0.0648727	0.0300529	0.013506	0.0388432	0.0143453	0.0759289	0.0767734	0.0712512	0.0744958	0.0303738	0.00564496	0.0155985	0.023764	0.0143472	0.0223097	0.0600166	0.0275779	0.0489906	0.0132542
Kabardinian	Modern	0.0968981	0.0928425	0.088223	0.00190284	0.0559865	0.0488211	0.0523558	0.118621	0.100848	0.0201239	0.0113339	0.0102197	0.0720499	0.0750878	0.0680629	0.0721091	0.0694868	0.000299409	0.0185873	0.00934165	0.101705	0.00577354	0	0.0153301	0.0185406	0.000566857	0.0652987	0.0470387	0.0515889	0.058066	0.0224387	0.0095258	0.03092	0.00978418	0.0673321	0.06779	0.0633262	0.0657648	0.0233706	0.00227145	0.0105865	0.0190406	0.0100147	0.0163355	0.0525041	0.0214913	0.0418427	0.00849122
Karelian	Modern	0.104471	0.100198	0.095817	0.0174574	0.0580327	0.0516857	0.057473	0.122491	0.10538	0.0225138	0.0125108	0.010343	0.0775013	0.0809513	0.0753586	0.0783131	0.0757379	0.0160175	0.0299183	0.0213382	0.1035	0.0199425	0.0153301	0	0.00447246	0.0161742	0.0674338	0.0509485	0.0568815	0.0624383	0.0318455	0.0271012	0.0401063	0.00593446	0.0738306	0.0745972	0.0703686	0.0730427	0.0301737	0.0180909	0.00304868	0.00868173	0.00550853	0.00659689	0.0559495	0.0246419	0.0422938	0.0204226
Veps	Modern	0.105511	0.101384	0.0971996	0.0205938	0.0599155	0.0532698	0.0578427	0.125369	0.106366	0.0233282	0.0142284	0.0122021	0.0783603	0.0819614	0.0766643	0.0796238	0.0765092	0.0189994	0.0344592	0.0240822	0.105205	0.0232819	0.0185406	0.00447246	0	0.0192006	0.0699678	0.0519794	0.0579696	0.0636803	0.0307122	0.0283446	0.0390441	0.00861516	0.0750658	0.075171	0.0711405	0.0737849	0.0315334	0.0211552	0.00540714	0.0117122	0.00850301	0.00988859	0.0577468	0.0260915	0.043643	0.0221222
Abazin	Modern	0.0952352	0.0911706	0.0867914	0.00128476	0.0561888	0.0480621	0.0511955	0.118124	0.0997798	0.0203776	0.0118086	0.0106535	0.070791	0.0737615	0.0674871	0.070464	0.0689277	0.000374457	0.0200391	0.0104811	0.101373	0.00561617	0.000566857	0.0161742	0.0192006	0	0.0644495	0.0471624	0.0507937	0.0569896	0.0215038	0.0103336	0.030314	0.0104901	0.0660676	0.0663222	0.0620403	0.0645225	0.0231337	0.00343251	0.0117962	0.0186532	0.0110565	0.0174731	0.0516383	0.0210603	0.0413749	0.00868936
Shor_Khakassia	Modern	0.0623946	0.0603515	0.0600269	0.0685842	0.0416637	0.0352637	0.031486	0.0828217	0.0601623	0.0371321	0.0403802	0.0434981	0.0417007	0.0432945	0.0422081	0.0453451	0.0425635	0.0664885	0.0877059	0.0740696	0.0654305	0.0718097	0.0652987	0.0674338	0.0699678	0.0644495	0	0.0128174	0.0305759	0.0402227	0.0235884	0.0759637	0.0245633	0.0641702	0.0418387	0.0409959	0.0380359	0.0410065	0.030643	0.0667059	0.0656701	0.0676296	0.0705616	0.069452	0.0133059	0.0316181	0.0490004	0.0536787
Khakass_Sagai	Modern	0.0422339	0.0398515	0.0404659	0.0528168	0.0235469	0.0193432	0.0141028	0.0586922	0.0374574	0.0191934	0.0235841	0.0274799	0.0212087	0.0225047	0.019169	0.0220644	0.0216075	0.0487677	0.0681976	0.0565038	0.0419638	0.0543345	0.0470387	0.0509485	0.0519794	0.0471624	0.0128174	0	0.00667703	0.0184497	0.00916382	0.0608835	0.00943887	0.0484888	0.0192952	0.0189017	0.0177209	0.0186351	0.0132728	0.050997	0.0470101	0.047509	0.054811	0.0501934	0.00637636	0.0146268	0.0281766	0.0376641
Khakass_Koibals	Modern	0.0315758	0.0296383	0.031149	0.0579234	0.0253337	0.01995	0.00794732	0.0502247	0.0260332	0.0184047	0.0250754	0.0292159	0.0114476	0.0115927	0.00959887	0.0125012	0.0116776	0.0532056	0.0737181	0.0620815	0.0316768	0.059685	0.0515889	0.0568815	0.0579696	0.0507937	0.0305759	0.00667703	0	0.0117452	0.00203092	0.0653371	0.000769455	0.0543778	0.0104532	0.00944461	0.00932464	0.00976819	0.00944	0.0551628	0.0532487	0.0533989	0.0613515	0.055373	0.0172591	0.0125092	0.0271149	0.0401131
Khakass_Kachins	Modern	0.0325863	0.0307032	0.0326689	0.0629801	0.0342196	0.0259361	0.0119119	0.0503816	0.0273884	0.0236671	0.029596	0.0349427	0.0137942	0.0137748	0.0124969	0.0154194	0.0144748	0.0587412	0.0807023	0.0678918	0.0329953	0.0648727	0.058066	0.0624383	0.0636803	0.0569896	0.0402227	0.0184497	0.0117452	0	0.00876888	0.071025	0.00643695	0.0596774	0.0130016	0.0119327	0.0114255	0.0120626	0.0139963	0.0604292	0.0589679	0.0599901	0.066544	0.0614186	0.0271874	0.017597	0.0323959	0.0449342
Karakalpak	Modern	0.0362378	0.0335928	0.0334974	0.0323783	0.0189505	0.0190841	0.0100818	0.0485119	0.0294133	0.00722985	0.00877622	0.012493	0.0133389	0.0128036	0.00454206	0.0101739	0.00864269	0.0247332	0.0406933	0.0342369	0.0344315	0.0300529	0.0224387	0.0318455	0.0307122	0.0215038	0.0235884	0.00916382	0.00203092	0.00876888	0	0.0353772	0.00184343	0.0309623	0.00767978	0.00817695	0.00779382	0.00815376	0.000259922	0.0292028	0.02162	0.0225041	0.0364075	0.0237122	0.0134634	0.00377787	0.0114177	0.0179619
Kurd	Modern	0.112109	0.107589	0.102511	0.0125261	0.0681193	0.0623723	0.06707	0.134462	0.11667	0.0332476	0.0240082	0.0221555	0.0864785	0.0902883	0.0830899	0.0860865	0.083193	0.010819	0.0268145	0.0170871	0.117158	0.013506	0.0095258	0.0271012	0.0283446	0.0103336	0.0759637	0.0608835	0.0653371	0.071025	0.0353772	0	0.0446216	0.0210326	0.0816875	0.0825749	0.0784978	0.0806493	0.0369159	0.0124062	0.0210276	0.0285171	0.0214648	0.0279479	0.0649018	0.0348893	0.0537767	0.0156862
Kazakh	Modern	0.0288446	0.0265211	0.0274578	0.0404631	0.0196266	0.0185261	0.00717352	0.0415732	0.0218212	0.0100543	0.0139776	0.0178368	0.0080361	0.00770359	0.000683188	0.00582787	0.00381415	0.0330617	0.0499607	0.0428438	0.0283791	0.0388432	0.03092	0.0401063	0.0390441	0.030314	0.0245633	0.00943887	0.000769455	0.00643695	0.00184343	0.0446216	0	0.0382796	0.0037233	0.00434458	0.00403359	0.00349475	0.00122274	0.0373123	0.0316266	0.0314229	0.0447097	0.0330284	0.014672	0.00570555	0.0140207	0.0244358
Mordovian	Modern	0.100688	0.0963316	0.0922737	0.0119836	0.0554033	0.0495452	0.0549942	0.118193	0.101758	0.0203508	0.0102734	0.00786825	0.0752125	0.0776395	0.0723723	0.0749627	0.0727806	0.0106273	0.0250333	0.0158161	0.10076	0.0143453	0.00978418	0.00593446	0.00861516	0.0104901	0.0641702	0.0484888	0.0543778	0.0596774	0.0309623	0.0210326	0.0382796	0	0.0712667	0.0717846	0.0672497	0.0702826	0.027579	0.0130702	0.00241787	0.0104871	0.00169813	0.00748624	0.053008	0.0225492	0.0396078	0.0154523
Mongol_Zasagt	Modern	0.0145405	0.0136064	0.0169096	0.0736526	0.0351877	0.0263254	0.0077428	0.0345876	0.0116033	0.0279713	0.0359233	0.0428337	0.00303125	0.00385808	0.000672104	0.00482653	0.00400695	0.0685666	0.0919114	0.0799717	0.0242793	0.0759289	0.0673321	0.0738306	0.0750658	0.0660676	0.0418387	0.0192952	0.0104532	0.0130016	0.00767978	0.0816875	0.0037233	0.0712667	0	0.000580539	0.00102119	-4.81205e-05	0.0131782	0.0713388	0.070644	0.070047	0.0792087	0.0719551	0.0284254	0.0207427	0.0356135	0.0524496
Mongol_Sainnoyon	Modern	0.0151871	0.0142668	0.0178979	0.0740047	0.0356269	0.0268008	0.00828661	0.0343895	0.011035	0.0285032	0.0371968	0.0434007	0.00274238	0.00228213	0.00113206	0.00409074	0.00315787	0.069192	0.0924687	0.0808427	0.0234763	0.0767734	0.06779	0.0745972	0.075171	0.0663222	0.0409959	0.0189017	0.00944461	0.0119327	0.00817695	0.0825749	0.00434458	0.0717846	0.000580539	0	0.000415349	0.00104511	0.0135764	0.0710687	0.0711424	0.0703954	0.079704	0.0730202	0.0288664	0.0211423	0.0357664	0.053466
Mongol_Uuld	Modern	0.0161484	0.0150417	0.0183576	0.0693309	0.0332881	0.0252517	0.00677585	0.0336864	0.011448	0.0252045	0.0336342	0.0399038	0.0024516	0.00342366	0.00145787	0.00442039	0.00347458	0.0647067	0.0870339	0.0756816	0.0233885	0.0712512	0.0633262	0.0703686	0.0711405	0.0620403	0.0380359	0.0177209	0.00932464	0.0114255	0.00779382	0.0784978	0.00403359	0.0672497	0.00102119	0.000415349	0	0.000825861	0.0115222	0.0669979	0.0664526	0.0657327	0.0752295	0.0685591	0.0275669	0.0189117	0.0340412	0.049855
Mongol_Minorities	Modern	0.0148683	0.0136043	0.0177174	0.0720885	0.0351952	0.0261545	0.00745051	0.0347656	0.0118353	0.0269703	0.0360253	0.0424347	0.00250546	0.00317557	0.00097659	0.00398006	0.0027329	0.067874	0.0898047	0.0787824	0.0239682	0.0744958	0.0657648	0.0730427	0.0737849	0.0645225	0.0410065	0.0186351	0.00976819	0.0120626	0.00815376	0.0806493	0.00349475	0.0702826	-4.81205e-05	0.00104511	0.000825861	0	0.012376	0.0695644	0.0687877	0.0686419	0.0782796	0.0714727	0.0286672	0.0199882	0.0342967	0.0510784
Nogai2	Modern	0.0359722	0.033343	0.0330168	0.0293957	0.0240899	0.018451	0.0101218	0.0542112	0.0338441	0.00691855	0.00824863	0.0113584	0.0166339	0.0180103	0.0127741	0.0165688	0.0148991	0.0245524	0.0436471	0.0339969	0.0404243	0.0303738	0.0233706	0.0301737	0.0315334	0.0231337	0.030643	0.0132728	0.00944	0.0139963	0.000259922	0.0369159	0.00122274	0.027579	0.0131782	0.0135764	0.0115222	0.012376	0	0.0275213	0.0251488	0.0281462	0.0327238	0.0290799	0.0197784	0.00346213	0.0183112	0.0185238
Ossetian	Modern	0.0996823	0.0955264	0.0911922	0.00411179	0.0580484	0.0521881	0.0560159	0.119582	0.102566	0.0240155	0.0155872	0.0140197	0.0750868	0.0783621	0.0722796	0.0750791	0.0729152	0.00269498	0.0198928	0.0110066	0.103889	0.00564496	0.00227145	0.0180909	0.0211552	0.00343251	0.0667059	0.050997	0.0551628	0.0604292	0.0292028	0.0124062	0.0373123	0.0130702	0.0713388	0.0710687	0.0669979	0.0695644	0.0275213	0	0.0138531	0.0217245	0.0130266	0.019497	0.0553185	0.02541	0.0446121	0.0118234
Russian_Krasnoborsky	Modern	0.101303	0.0971849	0.0929588	0.0133614	0.0557394	0.0486798	0.0532443	0.123278	0.103884	0.0179658	0.00780763	0.00594074	0.073428	0.0768962	0.0717351	0.0749892	0.0716599	0.011675	0.027847	0.0173401	0.103075	0.0155985	0.0105865	0.00304868	0.00540714	0.0117962	0.0656701	0.0470101	0.0532487	0.0589679	0.02162	0.0210276	0.0316266	0.00241787	0.070644	0.0711424	0.0664526	0.0687877	0.0251488	0.0138531	0	0.00707114	0.00217119	0.00475037	0.0522882	0.0202898	0.0373822	0.0143155
Russian_Leshukonsky	Modern	0.100731	0.0964038	0.0925859	0.0207391	0.0566959	0.0494051	0.0535121	0.123228	0.101961	0.0201076	0.0120005	0.0109809	0.0734547	0.0765312	0.0713554	0.0734577	0.0706875	0.0199417	0.0354501	0.0244004	0.101393	0.023764	0.0190406	0.00868173	0.0117122	0.0186532	0.0676296	0.047509	0.0533989	0.0599901	0.0225041	0.0285171	0.0314229	0.0104871	0.070047	0.0703954	0.0657327	0.0686419	0.0281462	0.0217245	0.00707114	0	0.0114452	0.00790664	0.054144	0.0224891	0.040227	0.0196124
Russian	Modern	0.108302	0.104105	0.0994762	0.0119219	0.0613996	0.0555511	0.062215	0.125788	0.110421	0.0242988	0.0130901	0.00998595	0.0829699	0.0863162	0.0808483	0.0830666	0.0808825	0.0111281	0.0254142	0.0166254	0.109118	0.0143472	0.0100147	0.00550853	0.00850301	0.0110565	0.0705616	0.054811	0.0613515	0.066544	0.0364075	0.0214648	0.0447097	0.00169813	0.0792087	0.079704	0.0752295	0.0782796	0.0327238	0.0130266	0.00217119	0.0114452	0	0.00809339	0.0594498	0.0272422	0.0456358	0.0177292
Russian_Pinezhsky	Modern	0.103747	0.0990494	0.0949937	0.0190067	0.059811	0.0517868	0.055391	0.126426	0.106488	0.0215609	0.0120866	0.0104237	0.0763644	0.080142	0.0731044	0.0774769	0.0744372	0.0186532	0.0339364	0.0231242	0.105051	0.0223097	0.0163355	0.00659689	0.00988859	0.0174731	0.069452	0.0501934	0.055373	0.0614186	0.0237122	0.0279479	0.0330284	0.00748624	0.0719551	0.0730202	0.0685591	0.0714727	0.0290799	0.019497	0.00475037	0.00790664	0.00809339	0	0.0554718	0.0229158	0.0416852	0.0193023
Shor_Mountain	Modern	0.0523767	0.0498396	0.0505905	0.0570096	0.0257202	0.0225335	0.0219491	0.0712545	0.0492886	0.0255987	0.0290317	0.0326749	0.030516	0.0319129	0.0289472	0.0330934	0.0298219	0.0530673	0.0734165	0.0612891	0.0525319	0.0600166	0.0525041	0.0559495	0.0577468	0.0516383	0.0133059	0.00637636	0.0172591	0.0271874	0.0134634	0.0649018	0.014672	0.053008	0.0284254	0.0288664	0.0275669	0.0286672	0.0197784	0.0553185	0.0522882	0.054144	0.0594498	0.0554718	0	0.0211413	0.0349989	0.0420269
Tatar_Siberian	Modern	0.0465785	0.0436324	0.0426659	0.0267564	0.0250617	0.0195679	0.014585	0.0619587	0.0423991	0.00491562	0.00519914	0.00753823	0.0235595	0.0250166	0.0209445	0.0234373	0.0225096	0.0224991	0.0399156	0.0301808	0.0440753	0.0275779	0.0214913	0.0246419	0.0260915	0.0210603	0.0316181	0.0146268	0.0125092	0.017597	0.00377787	0.0348893	0.00570555	0.0225492	0.0207427	0.0211423	0.0189117	0.0199882	0.00346213	0.02541	0.0202898	0.0224891	0.0272422	0.0229158	0.0211413	0	0.0123449	0.0168858
Tatar_Zabolotniye	Modern	0.0621341	0.0596779	0.0583194	0.0461331	0.0424091	0.0329008	0.0269833	0.0788719	0.0577104	0.0168229	0.0184505	0.0218509	0.0369425	0.0385089	0.0356735	0.0388911	0.0362515	0.0428971	0.0617586	0.0494249	0.0575768	0.0489906	0.0418427	0.0422938	0.043643	0.0413749	0.0490004	0.0281766	0.0271149	0.0323959	0.0114177	0.0537767	0.0140207	0.0396078	0.0356135	0.0357664	0.0340412	0.0342967	0.0183112	0.0446121	0.0373822	0.040227	0.0456358	0.0416852	0.0349989	0.0123449	0	0.034065
Tajik_Mountain	Modern	0.0808853	0.0771255	0.0735733	0.0120212	0.0464564	0.0399874	0.0413155	0.100384	0.0832197	0.0170391	0.0111593	0.0109746	0.0577616	0.0600691	0.0538722	0.0571381	0.0551341	0.00940849	0.0246011	0.0157987	0.0847097	0.0132542	0.00849122	0.0204226	0.0221222	0.00868936	0.0536787	0.0376641	0.0401131	0.0449342	0.0179619	0.0156862	0.0244358	0.0154523	0.0524496	0.053466	0.049855	0.0510784	0.0185238	0.0118234	0.0143155	0.0196124	0.0177292	0.0193023	0.0420269	0.0168858	0.034065	0
Tajik_Lowland	Modern	0.0813797	0.0773491	0.0735998	0.00771449	0.0431989	0.0375247	0.0401963	0.100975	0.0837175	0.0138443	0.00737224	0.00735013	0.0568943	0.0593884	0.0522181	0.0559663	0.0545523	0.00547898	0.0197363	0.0109092	0.0850842	0.00899265	0.00440221	0.0161366	0.0174758	0.00492394	0.0518832	0.0351537	0.03754	0.0442204	0.0157208	0.0112196	0.0226417	0.0109779	0.0525824	0.0525584	0.0492423	0.0509868	0.0157772	0.00734938	0.0100007	0.0153838	0.0129813	0.0144227	0.0397621	0.0146088	0.0305808	0.00523389
Tatar_Kazan	Modern	0.0790154	0.0751822	0.0719318	0.0107576	0.041052	0.0350919	0.0368746	0.0964609	0.0786305	0.00944754	0.00256438	0.00151947	0.0535442	0.0561007	0.0502131	0.0530149	0.0508488	0.00887328	0.0245434	0.014968	0.0787681	0.0127107	0.00742578	0.00786611	0.00981494	0.00849951	0.0481665	0.0321926	0.0353173	0.0407531	0.0146126	0.0188528	0.0204801	0.00494568	0.0495102	0.0502892	0.0461194	0.0486556	0.0138199	0.0107016	0.00309203	0.00922748	0.00625805	0.00808575	0.037177	0.0100051	0.0255143	0.00949333
Tatar_Mishar	Modern	0.0881651	0.0839122	0.0804092	0.0117427	0.047158	0.0413098	0.044439	0.107278	0.0891432	0.0140561	0.00598312	0.0050071	0.0625166	0.0657251	0.0590828	0.0627286	0.0602334	0.00997322	0.0256103	0.0160425	0.0892139	0.0140851	0.008666	0.00767825	0.0105893	0.00929776	0.0574184	0.0394608	0.0432138	0.0484549	0.0186642	0.0202008	0.0261019	0.00482234	0.0585335	0.0592195	0.0551229	0.0575205	0.0193671	0.0122549	0.00526029	0.0113401	0.00530075	0.00911676	0.0441638	0.015715	0.0330467	0.0121395
Chuvash	Modern	0.0796077	0.0757918	0.0728148	0.0170403	0.041358	0.0361413	0.037092	0.0959705	0.077188	0.010971	0.00477519	0.00413278	0.0526926	0.0549429	0.0493355	0.0528847	0.0502978	0.0147206	0.0300068	0.0206981	0.0755901	0.0197511	0.0134122	0.0116242	0.0125083	0.0140969	0.0498347	0.0327492	0.0342724	0.0401207	0.0165802	0.0256309	0.0223186	0.00894849	0.0493363	0.05008	0.0464106	0.0481936	0.0157689	0.0167874	0.00698256	0.0124991	0.0109893	0.0117942	0.0384511	0.0111989	0.0258314	0.0144003
Tuvinian	Modern	0.0255329	0.024421	0.0268191	0.0726555	0.0327886	0.0261269	0.00684361	0.0390822	0.017213	0.0281901	0.0364923	0.0420992	0.0073788	0.0074355	0.00599187	0.00862139	0.00918925	0.0686477	0.0889641	0.0784488	0.0214441	0.0749438	0.0674436	0.0714898	0.0723987	0.066095	0.0376185	0.0182944	0.00883308	0.0131911	0.01529	0.082492	0.0108821	0.0690239	0.00729844	0.00704315	0.00581053	0.00637923	0.0165399	0.0705737	0.067726	0.0670918	0.0770218	0.0699555	0.0270701	0.0215132	0.0334696	0.0541024
Udmurt	Modern	0.0823397	0.0788281	0.0755973	0.0251771	0.0449643	0.0389065	0.039119	0.099193	0.080284	0.0149096	0.00896854	0.00811529	0.0553302	0.0573911	0.0525107	0.0559825	0.0541466	0.0225553	0.0378557	0.0271543	0.0774221	0.0270032	0.0213354	0.0202707	0.0217729	0.0214785	0.0529705	0.0355144	0.0377827	0.0431726	0.0197108	0.0326146	0.025098	0.0176694	0.05222	0.0535012	0.0494183	0.0516342	0.0198763	0.0247192	0.0165207	0.0192974	0.0204411	0.0192425	0.0412269	0.0145565	0.0284917	0.0196629
Ukrainian	Modern	0.110916	0.106445	0.101939	0.0110324	0.0637073	0.0570182	0.063675	0.130487	0.113925	0.0251568	0.0137738	0.0103552	0.0853877	0.0885433	0.0830792	0.0860646	0.0834037	0.010712	0.0255868	0.015725	0.112837	0.0137077	0.00983794	0.00620356	0.00967027	0.0104851	0.0732325	0.0566623	0.0637223	0.0686366	0.0358028	0.0205812	0.0448279	0.00162242	0.0814403	0.0821069	0.0769951	0.0803365	0.0336794	0.0122558	0.00288063	0.0124312	0.000147829	0.00958508	0.0616772	0.0279645	0.0477567	0.0170173
Uzbek_Tashkent	Modern	0.0526661	0.0494193	0.0475028	0.0165157	0.0299615	0.0247112	0.0207349	0.0727851	0.0540603	0.00704583	0.00514811	0.00640599	0.0316748	0.0331479	0.0268988	0.0310342	0.0297316	0.0125594	0.0299173	0.0202686	0.0582365	0.0164785	0.0111225	0.021574	0.0222636	0.0110075	0.0358682	0.0198629	0.0177831	0.0238686	0.00273305	0.02095	0.0063757	0.0179109	0.0262112	0.0278307	0.0253908	0.0261127	0.0039742	0.0151473	0.0149121	0.018521	0.0215832	0.0185891	0.0251842	0.00548937	0.0204849	0.00794357
Uzbek_Khorezm	Modern	0.0545363	0.0513738	0.0493314	0.0194645	0.0315785	0.025341	0.0215342	0.0758292	0.0554815	0.0079364	0.00654027	0.00825328	0.0327557	0.0351647	0.0294795	0.032367	0.0312644	0.0161611	0.0342833	0.0237007	0.0602056	0.0206803	0.0143585	0.0235871	0.0253891	0.0148566	0.0396364	0.0210484	0.0194355	0.0255673	0.000852657	0.0235254	0.00479958	0.0196328	0.0279991	0.0292983	0.0268683	0.0280702	0.00508356	0.0176934	0.0186708	0.022393	0.023899	0.022008	0.0274238	0.00622765	0.0235212	0.0111826
Dungan	Modern	0.0074301	0.00733998	0.0121301	0.077509	0.0381386	0.0346577	0.0168703	0.0397853	0.0186264	0.035048	0.0427259	0.0494071	0.0123601	0.00954078	0.00654799	0.0105174	0.0100874	0.0707097	0.0910709	0.0818631	0.0353616	0.0773942	0.068716	0.0789372	0.0786324	0.0676472	0.0422402	0.0260392	0.0130375	0.0179363	0.0180948	0.0829012	0.0133945	0.0769427	0.00389225	0.00513269	0.00643787	0.0049244	0.0186535	0.074215	0.0717395	0.0706963	0.0843626	0.0730221	0.0327004	0.0284601	0.039158	0.0558839
Yukagir	Modern	0.0381466	0.0367252	0.0391348	0.078595	0.0413486	0.0331364	0.0166296	0.0415644	0.020571	0.0328232	0.040524	0.0459348	0.0140993	0.0136932	0.0139025	0.0177668	0.0170581	0.075399	0.0960403	0.0851859	0.0183454	0.0813784	0.0734219	0.074495	0.0757856	0.0728141	0.0468206	0.0266256	0.0188879	0.0212825	0.0227996	0.0891921	0.0179004	0.0727622	0.0163961	0.0160911	0.0151506	0.0163754	0.0239377	0.0769182	0.072234	0.0708371	0.0806766	0.0743989	0.0357787	0.0259568	0.0375183	0.0611344
Chukchi	Modern	0.064805	0.0638778	0.0668941	0.116237	0.0772377	0.064203	0.048129	0.0675349	0.0507285	0.0679635	0.0777238	0.0832447	0.0480055	0.0486136	0.0493483	0.0525188	0.0511086	0.116243	0.137399	0.125273	0.055742	0.121978	0.114968	0.11496	0.117378	0.114624	0.0817977	0.0601653	0.0536258	0.0563275	0.0571692	0.131467	0.0516506	0.110503	0.0498867	0.0499424	0.0486426	0.0499712	0.0597401	0.115899	0.115549	0.114554	0.118072	0.118669	0.0710054	0.0604721	0.0748284	0.0987144
Eskimo_Naukan	Modern	0.0839864	0.0832404	0.0854527	0.128578	0.0976749	0.0809159	0.0667291	0.0945374	0.0765349	0.083506	0.0928461	0.0977988	0.0707441	0.0730984	0.0742556	0.0771406	0.0751316	0.130738	0.15364	0.138839	0.0839795	0.135444	0.130521	0.128932	0.131842	0.129782	0.103617	0.079851	0.0771289	0.0788896	0.0725675	0.145906	0.0678999	0.122393	0.073197	0.072632	0.0707138	0.0724876	0.0773613	0.129183	0.13225	0.132567	0.129857	0.135847	0.091116	0.0767312	0.0960311	0.112319
Nganasan	Modern	0.0659611	0.0649595	0.0686891	0.126407	0.0796401	0.0671629	0.0460088	0.072402	0.0462439	0.0729253	0.0832241	0.0899885	0.0406161	0.0396524	0.0451206	0.0454345	0.0482752	0.126863	0.149664	0.136826	0.0272591	0.132734	0.125461	0.124653	0.126058	0.124583	0.0836858	0.0611555	0.0512209	0.0517469	0.0623932	0.141681	0.0544598	0.120043	0.0480152	0.0466834	0.0460471	0.0466072	0.0630157	0.125968	0.12559	0.122748	0.127806	0.126879	0.0727579	0.0641704	0.0754424	0.108496
Ulchi	Modern	0.0277362	0.0274574	0.0322798	0.108053	0.0580348	0.047879	0.024839	0.0110592	0.00604826	0.0547376	0.0667585	0.0740754	0.0152949	0.0136103	0.0156214	0.0182799	0.0180861	0.105579	0.12948	0.117478	0.0250896	0.112489	0.104441	0.108523	0.109831	0.102877	0.0622074	0.0405969	0.0300925	0.030483	0.0360039	0.120919	0.0284339	0.105063	0.0152327	0.0156654	0.0155894	0.0159782	0.0380551	0.1066	0.106938	0.105485	0.113123	0.109316	0.0514181	0.0464295	0.0598666	0.0876451
Even	Modern	0.0360763	0.0335989	0.0349605	0.0522966	0.0284715	0.0228209	0.00927101	0.0461863	0.0231735	0.0164728	0.0204873	0.0249968	0.0103633	0.0096332	0.00823388	0.0117734	0.0105107	0.0481012	0.0685926	0.0580975	0.0186336	0.0545815	0.0470768	0.0487363	0.0492274	0.0458525	0.0361395	0.0158144	0.00935245	0.0131051	0.00595224	0.0611984	0.00408057	0.0468819	0.0103867	0.0104209	0.0092216	0.00999711	0.0079729	0.050931	0.0451919	0.044836	0.0536022	0.0470046	0.0239351	0.0108597	0.0234159	0.0373112
Eskimo_ChaplinSireniki	Modern	0.067241	0.0661004	0.0685368	0.113194	0.0767771	0.0641799	0.048894	0.0750865	0.0557807	0.0658464	0.0749264	0.0807913	0.0503777	0.0510492	0.0515223	0.0544125	0.0530678	0.112882	0.135073	0.121112	0.0629801	0.118351	0.111922	0.112613	0.115134	0.110332	0.08244	0.0593411	0.0535301	0.0579756	0.0513004	0.126428	0.0474332	0.108109	0.0513146	0.0505579	0.0503108	0.0514308	0.0579447	0.112222	0.113256	0.113552	0.116195	0.1165	0.0705696	0.0591149	0.0754097	0.0942155
Koryak	Modern	0.0695794	0.0689361	0.071377	0.12201	0.0845965	0.0706834	0.0535209	0.0693091	0.0541746	0.0738314	0.08356	0.0893843	0.0535611	0.0545259	0.0553827	0.058547	0.0579496	0.122629	0.146063	0.132479	0.0625214	0.128595	0.121123	0.121244	0.124018	0.121091	0.0909726	0.0666987	0.061066	0.0625121	0.0594518	0.136631	0.0544387	0.117	0.0553752	0.0553272	0.0535479	0.0547519	0.0646804	0.121637	0.122953	0.12301	0.124743	0.1265	0.0789586	0.0668537	0.0831288	0.103563
Cambodian	Modern	0.0145407	0.0168129	0.0200211	0.0858151	0.0576003	0.0483626	0.0309913	0.0592777	0.0388778	0.0470931	0.0545998	0.0607613	0.0305431	0.0301395	0.0292047	0.0315648	0.0318255	0.082547	0.105058	0.0931335	0.0572779	0.0884125	0.0811236	0.0898772	0.0922122	0.0795838	0.0636827	0.0429123	0.0338514	0.03773	0.0285062	0.0936417	0.0246512	0.0864555	0.0236873	0.0239745	0.024768	0.023259	0.0326242	0.0838493	0.0854533	0.0872388	0.0933699	0.0885605	0.0518425	0.0405976	0.0580228	0.0660648
Japanese_HGDP	Modern	0.0088093	0.00997575	0.0158996	0.10274	0.0566662	0.0480148	0.0265041	0.0360902	0.0196828	0.0538202	0.0649262	0.0724759	0.0197909	0.0176145	0.0181895	0.0209363	0.0202471	0.0990516	0.121616	0.11092	0.0414967	0.106105	0.0978947	0.104962	0.105813	0.0958399	0.0615965	0.0416095	0.0301599	0.0314207	0.0349236	0.112788	0.0278997	0.101136	0.0135345	0.0140307	0.0152533	0.0141743	0.0357817	0.100588	0.101499	0.100585	0.109065	0.103597	0.0509583	0.0459922	0.0610596	0.0809893
Russian_HGDP	Modern	0.100209	0.0958892	0.0915739	0.0122183	0.0545518	0.0485836	0.0540726	0.117778	0.101022	0.0192657	0.00918781	0.00663533	0.0737853	0.0769283	0.0711599	0.0745254	0.0715662	0.0113879	0.0256218	0.0163006	0.0995233	0.0146364	0.0101463	0.00381441	0.006546	0.0111165	0.0633318	0.0474996	0.0531831	0.0582644	0.0293638	0.0221141	0.0367937	0.00193502	0.0701919	0.0709015	0.0664785	0.0693108	0.0268015	0.0133102	0.00115255	0.00831678	0.00153137	0.00625701	0.0522919	0.021233	0.0385548	0.0155603
Yakut_HGDP	Modern	0.0330003	0.0316188	0.034961	0.0871055	0.0458252	0.0366971	0.0180033	0.0444177	0.0215331	0.0399039	0.0496345	0.0555652	0.0120429	0.0127531	0.0115836	0.0144005	0.0143258	0.0842065	0.106903	0.094829	0.0228897	0.0909938	0.0827194	0.0869712	0.087885	0.0820869	0.0512057	0.029139	0.0198391	0.0215175	0.0257666	0.0985269	0.0197828	0.0840117	0.0141604	0.0135145	0.0131917	0.0142025	0.0268705	0.0854872	0.0851653	0.083505	0.0916582	0.0872028	0.039599	0.0326467	0.0454887	0.0684226
Tujia_HGDP	Modern	0.00109951	0.00305947	0.00952599	0.099341	0.0574898	0.047037	0.0259882	0.0467614	0.024647	0.0520136	0.062067	0.0692647	0.0215788	0.0197493	0.0204308	0.0235427	0.0230682	0.0958698	0.120047	0.107647	0.0465802	0.102324	0.0943857	0.102546	0.104188	0.0929574	0.0627952	0.040957	0.0309041	0.0322317	0.0301823	0.109001	0.0240996	0.0980344	0.0138113	0.0144444	0.0156579	0.0140215	0.0334668	0.097137	0.099239	0.0991573	0.10629	0.102077	0.0506391	0.0438968	0.0610036	0.0774105
Yi_HGDP	Modern	0.00639221	0.00727468	0.0125603	0.0974824	0.0563509	0.0464131	0.0257029	0.048003	0.0254011	0.0507065	0.0608638	0.0680612	0.0211791	0.0201366	0.0197987	0.0229268	0.023106	0.0935686	0.117644	0.105945	0.0460607	0.100587	0.0928483	0.100673	0.102844	0.0916715	0.0613156	0.0403841	0.0303784	0.031474	0.0293684	0.106298	0.0234898	0.0965749	0.0140447	0.0146535	0.0157925	0.0148467	0.0331313	0.0951839	0.0977594	0.0977184	0.104645	0.100373	0.050059	0.0430382	0.0599874	0.0758678
Miao_HGDP	Modern	0.00495561	0.00759915	0.0135997	0.102513	0.0618124	0.0512159	0.0304497	0.0519932	0.0297327	0.055753	0.0654779	0.073001	0.0258147	0.0253336	0.0259037	0.0279279	0.028129	0.0993387	0.123663	0.110881	0.0519503	0.105884	0.097737	0.106211	0.107867	0.0961863	0.0670934	0.0453486	0.0349452	0.0374571	0.0340277	0.112544	0.0281355	0.101207	0.019078	0.0193228	0.0202956	0.0192627	0.0371957	0.100308	0.102934	0.103127	0.10903	0.105806	0.0550679	0.0478737	0.0661173	0.0808724
Oroqen_HGDP	Modern	0.015339	0.0149527	0.0203208	0.0947542	0.0477914	0.037356	0.0150865	0.0312409	0.00747598	0.0426702	0.0535722	0.0607083	0.00630301	0.00477855	0.00577855	0.00996563	0.0086327	0.0910568	0.115673	0.10384	0.0183498	0.0981058	0.0905657	0.0952884	0.0968234	0.088928	0.0538945	0.0302036	0.0189189	0.0211796	0.0216598	0.105177	0.0151939	0.0922038	0.00565811	0.00534876	0.00580998	0.00614293	0.0258935	0.092864	0.0928743	0.0914135	0.100879	0.095598	0.0409544	0.0340756	0.0486437	0.0733126
Daur_HGDP	Modern	0.0102746	0.0103939	0.0156302	0.0911489	0.04592	0.0364456	0.0146248	0.0323862	0.0103405	0.0412764	0.0522728	0.0592611	0.00708453	0.00640467	0.00725026	0.00883923	0.00921553	0.0874396	0.111471	0.0994894	0.0270786	0.0940658	0.0860655	0.0928817	0.0941424	0.0843272	0.0515458	0.0299918	0.0196861	0.0215817	0.0197804	0.10143	0.0131385	0.0894402	0.00449275	0.00464792	0.00547045	0.00477189	0.0235253	0.0887999	0.0896534	0.0894723	0.0979041	0.0926109	0.040092	0.0333299	0.0491729	0.0699997
Mogolian_HGDP	Modern	0.00406689	0.00434987	0.0093552	0.0871467	0.0456685	0.0357982	0.0146023	0.0382816	0.0134028	0.0393271	0.0492475	0.0564384	0.0097578	0.00891892	0.00881001	0.011981	0.0109722	0.0830984	0.107552	0.0948124	0.0335197	0.0899918	0.0812406	0.0899029	0.0913233	0.0796578	0.0507836	0.0283686	0.0191186	0.0213134	0.0151324	0.0962938	0.0104894	0.0859391	0.00371153	0.00462715	0.00522553	0.00437217	0.021456	0.0846359	0.0864793	0.0856993	0.0943075	0.0883968	0.0386623	0.031245	0.0472195	0.0648729
Hezhen_HGDP	Modern	0.0124273	0.0124416	0.0177895	0.0954831	0.0495423	0.0398203	0.0166753	0.0323044	0.00847423	0.0447892	0.0557324	0.062854	0.00963987	0.00836182	0.009872	0.0121912	0.0118041	0.0927398	0.116066	0.103648	0.0278915	0.0989667	0.0908273	0.0973048	0.0982488	0.0885252	0.0555163	0.0321787	0.0209531	0.0243259	0.0220728	0.105393	0.0153724	0.0936728	0.00649242	0.00688328	0.00782072	0.00733077	0.0273567	0.0935172	0.094712	0.0938382	0.102319	0.0971226	0.0426505	0.0361044	0.0518576	0.0737453
Xibo_HGDP	Modern	0.00585897	0.00608684	0.011308	0.0890164	0.046436	0.0357382	0.0148262	0.0352806	0.012723	0.0397224	0.0506091	0.0578092	0.00977614	0.00889265	0.00891268	0.0108373	0.00967183	0.0850505	0.108775	0.0970427	0.032051	0.0922336	0.0841877	0.0908711	0.0924138	0.0828191	0.0529795	0.0297932	0.0194422	0.021883	0.0171538	0.0987196	0.0114131	0.0874385	0.0048236	0.00445619	0.00571903	0.00444866	0.0229438	0.0867225	0.0881855	0.0885687	0.0960441	0.0909891	0.0387704	0.0324758	0.0487027	0.0671678
Uyghur_HGDP	Modern	0.0334326	0.0309616	0.0307954	0.0296301	0.0254463	0.0197566	0.011639	0.0565011	0.0363861	0.00818956	0.00961497	0.0131535	0.0183628	0.0199778	0.0150815	0.0184689	0.0171157	0.0252816	0.0435788	0.0334152	0.0439648	0.0303735	0.0238327	0.0329694	0.0333036	0.0226515	0.0321489	0.0146078	0.0106008	0.0157205	-0.000354646	0.035661	0.00141568	0.0298847	0.0133023	0.0146006	0.0129024	0.0136314	0.00165143	0.0276889	0.0274465	0.0293239	0.0347804	0.031048	0.0206445	0.00502924	0.0193421	0.0170729
Dai_HGDP	Modern	0.00942859	0.0126656	0.0181092	0.102877	0.0659045	0.0558105	0.0359113	0.0585098	0.0377816	0.0584202	0.0678948	0.0752526	0.032907	0.0311658	0.0323227	0.0357924	0.0355037	0.100309	0.123693	0.112042	0.0585035	0.106818	0.0978296	0.10682	0.1093	0.09745	0.0725172	0.0506007	0.0404745	0.0423938	0.0387461	0.113163	0.0329609	0.102731	0.0260721	0.0264992	0.0273164	0.02565	0.0416036	0.101069	0.104534	0.10478	0.110198	0.107811	0.0604433	0.0521275	0.0693751	0.0816413
Lahu_HGDP	Modern	0.0218623	0.0237936	0.0283022	0.109572	0.0743576	0.0629924	0.0433972	0.0687533	0.0477722	0.0656098	0.0754526	0.0817	0.0419411	0.0408734	0.0418204	0.0443464	0.0431142	0.108098	0.132542	0.119703	0.0681189	0.113781	0.106348	0.113657	0.116745	0.105191	0.0805548	0.0584592	0.0486921	0.051845	0.0449499	0.119883	0.0390345	0.109302	0.0351221	0.0358333	0.0358087	0.0344443	0.0493942	0.107747	0.113126	0.113046	0.116435	0.115879	0.0688765	0.0586762	0.0773473	0.0888272
She_HGDP	Modern	0.00884861	0.0111355	0.0176825	0.107245	0.0675267	0.0558665	0.0350832	0.0555657	0.0338057	0.0600651	0.0708102	0.0781018	0.0308488	0.0299577	0.0311292	0.0337302	0.0326506	0.104974	0.129292	0.11691	0.0565914	0.111183	0.103257	0.110683	0.112335	0.102464	0.0738406	0.0509527	0.0405318	0.0414843	0.0392188	0.118126	0.0327027	0.106043	0.0228818	0.0242198	0.0250025	0.0236225	0.0427342	0.105292	0.108847	0.109062	0.113558	0.111922	0.0611235	0.0527805	0.0709944	0.0859959
Naxi_HGDP	Modern	0.00823216	0.00857555	0.0141201	0.0984865	0.0576962	0.047229	0.0267922	0.0497827	0.0269402	0.0516996	0.0617214	0.0689672	0.0225967	0.0216057	0.0215527	0.0250301	0.0239311	0.0949257	0.119465	0.107202	0.0480549	0.10208	0.0939729	0.101543	0.103427	0.0922903	0.0637995	0.0418397	0.0317625	0.0329585	0.0299186	0.108241	0.024465	0.0974495	0.0157891	0.0166201	0.0166709	0.0155508	0.0337232	0.0961771	0.0989548	0.099548	0.105118	0.101634	0.051482	0.0438134	0.0620286	0.0765929
Tu_HGDP	Modern	0.00482876	0.00467342	0.0097625	0.0848024	0.0452269	0.0367623	0.0173605	0.0411011	0.019194	0.0391374	0.048757	0.0557578	0.0136311	0.0123935	0.0116658	0.0152762	0.0138423	0.080512	0.103467	0.0917938	0.0386107	0.0873711	0.0790287	0.0875224	0.0891338	0.0779727	0.0521082	0.0303231	0.0202243	0.0221197	0.0195225	0.0934878	0.0144488	0.083688	0.0069065	0.00824575	0.00854583	0.00769299	0.0230139	0.0825417	0.0835527	0.0832869	0.0916993	0.0859012	0.039559	0.0321544	0.0482533	0.0631732
Abkhasian	Modern	0.110895	0.106608	0.101768	0.00306747	0.0674531	0.0602208	0.0644224	0.133669	0.116071	0.0300889	0.0205778	0.0186088	0.0859579	0.0894813	0.0828343	0.0863977	0.0835481	0.00297753	0.0214278	0.0121607	0.116626	0.00684267	0.00282808	0.0227056	0.0252901	0.00205869	0.0780641	0.0600996	0.0642204	0.0708338	0.0335536	0.0110076	0.0431174	0.0158934	0.0813694	0.0824909	0.0771658	0.0799441	0.0335959	0.00368072	0.018166	0.0267824	0.0158636	0.0251521	0.0657035	0.0325844	0.0535846	0.0142782
Nogai	Modern	0.0706963	0.0668443	0.0640146	0.00675603	0.0388714	0.0328128	0.0317517	0.0909515	0.0717521	0.00975938	0.00474934	0.00484799	0.0468084	0.0489898	0.0428491	0.0462321	0.0440995	0.00366803	0.0220513	0.012567	0.0742615	0.00923049	0.00362176	0.0149348	0.0168194	0.00366295	0.0460314	0.0291462	0.0303299	0.0368057	0.0089318	0.0146351	0.0151886	0.0106526	0.0421761	0.0426946	0.0399186	0.0416345	0.00996256	0.00657168	0.0102112	0.0152459	0.0128086	0.0147694	0.0344208	0.00955761	0.0259932	0.00681758
Kumyk	Modern	0.100482	0.0962233	0.0914766	0.00286979	0.0576215	0.0508136	0.0551428	0.122228	0.103913	0.0219094	0.0126255	0.0111532	0.0749356	0.0783518	0.0710624	0.0746296	0.0725956	0.00204517	0.0155705	0.00670605	0.105357	0.0042974	0.00110122	0.0156398	0.0182262	0.00170385	0.0671082	0.0493504	0.0538804	0.0598885	0.0245262	0.00863858	0.0332953	0.00997034	0.0703172	0.0706043	0.0663017	0.0686992	0.0257248	0.00297337	0.00996283	0.0185376	0.010375	0.0167268	0.0552968	0.0228037	0.0420553	0.00901885
Kalmyk	Modern	0.0181266	0.0170729	0.0199059	0.0662695	0.0325286	0.0240404	0.00706745	0.0349639	0.0128145	0.0233342	0.0313879	0.0373893	0.00279645	0.0041327	0.00211704	0.00477207	0.00333395	0.0614262	0.0848166	0.0724552	0.0249435	0.0682242	0.06012	0.06641	0.0677537	0.0587051	0.0376287	0.0167343	0.0080493	0.0110673	0.00667338	0.0748487	0.00333866	0.0642567	0.00131718	0.00133974	0.00114525	0.00107859	0.0100178	0.0637886	0.0621285	0.0626494	0.0711924	0.0656596	0.0257008	0.0170452	0.0320309	0.0475529
Selkup	Modern	0.0577355	0.0553435	0.0562126	0.066691	0.0425302	0.0353132	0.0264898	0.0673541	0.0472508	0.0284885	0.0331058	0.0371412	0.0325716	0.032287	0.03154	0.0343636	0.0346952	0.0634143	0.0813586	0.0709243	0.0425765	0.0688381	0.0618627	0.0611987	0.062388	0.0619701	0.0474305	0.0294114	0.0250715	0.0302479	0.0268658	0.0775865	0.0258355	0.0592654	0.0333462	0.0330347	0.031351	0.032721	0.0273921	0.0650815	0.0586272	0.0582503	0.0663085	0.0611267	0.0373323	0.0237058	0.0307753	0.0522532
Tajik	Modern	0.0907293	0.0868287	0.0825303	0.0106276	0.0499659	0.04397	0.0473501	0.112692	0.0946946	0.0183648	0.0116714	0.011133	0.0667283	0.0697543	0.0628323	0.0664029	0.0637191	0.00950521	0.0227983	0.013675	0.0954992	0.0122603	0.00810604	0.0180566	0.0207367	0.00909474	0.0589255	0.0423781	0.0467302	0.0523791	0.020146	0.0148189	0.028419	0.0129916	0.0613792	0.0629908	0.0582925	0.0603322	0.0220728	0.0109799	0.0127056	0.0187341	0.0145574	0.0172236	0.0467404	0.0194515	0.0365465	0.00779622
Atayal	Modern	0.0516124	0.0551308	0.0607101	0.138461	0.112972	0.095039	0.0770972	0.103948	0.0825748	0.0980033	0.107218	0.1133	0.0768557	0.0769205	0.0815529	0.0827599	0.0822574	0.140956	0.166808	0.151873	0.10443	0.146768	0.139356	0.145572	0.149934	0.138381	0.121063	0.093209	0.0889952	0.0890076	0.0782211	0.153803	0.0725887	0.13767	0.0727426	0.0713526	0.0710077	0.0710419	0.0826348	0.138564	0.148116	0.14962	0.143663	0.153255	0.105885	0.0913442	0.116362	0.121847
Ami	Modern	0.0286738	0.0321143	0.0383571	0.120723	0.0880736	0.0753791	0.0558881	0.0773143	0.0577581	0.0778479	0.087205	0.0938416	0.0534318	0.0530637	0.0549766	0.0581411	0.0564196	0.120156	0.144636	0.131344	0.0794339	0.126353	0.118659	0.125887	0.128674	0.117355	0.0942126	0.0710521	0.0628983	0.0648654	0.0581541	0.132857	0.0525604	0.119841	0.0466725	0.0467074	0.0473059	0.0466049	0.0618298	0.119325	0.125251	0.125923	0.126832	0.128231	0.0828458	0.0711084	0.0905074	0.101877
Korean	Modern	0.0030352	0.00413934	0.0101908	0.0983286	0.0538623	0.04365	0.0212662	0.0407639	0.0179264	0.0484426	0.0590375	0.0665782	0.0157484	0.0145497	0.0142961	0.0182746	0.0169914	0.0946817	0.120067	0.106813	0.040893	0.101463	0.0930431	0.101053	0.10276	0.0921091	0.0612536	0.0367355	0.0263162	0.0284755	0.0230148	0.108272	0.0173345	0.0973462	0.00863883	0.00957961	0.0112041	0.00962274	0.0290687	0.0960307	0.097959	0.0982819	0.105574	0.101337	0.0474691	0.0402537	0.057339	0.0754091
Kinh_HGDP	Modern	0.00630848	0.00933525	0.0146978	0.0974462	0.0610072	0.0507386	0.0311805	0.0551255	0.0333232	0.052665	0.0625671	0.0691002	0.0281341	0.026911	0.028116	0.0307475	0.0302389	0.0940176	0.117891	0.105141	0.0549052	0.100366	0.0924884	0.100805	0.102714	0.0909971	0.0675511	0.0449379	0.0355251	0.0382995	0.0317735	0.106845	0.0273365	0.0969986	0.0208321	0.0214608	0.0224588	0.020985	0.0362132	0.094443	0.0971862	0.098616	0.104405	0.101021	0.0544368	0.0460592	0.0636412	0.0762934
Thai	Modern	0.00942494	0.0120436	0.0170206	0.092769	0.0580445	0.0497027	0.0318811	0.0544565	0.0349897	0.0515501	0.0605262	0.0666536	0.0295435	0.0282642	0.028181	0.0306113	0.0306198	0.0890656	0.111383	0.100828	0.0538097	0.0955324	0.0878492	0.0965094	0.0974596	0.086366	0.0645108	0.044608	0.03464	0.0374668	0.0350576	0.101689	0.0298404	0.092453	0.0222752	0.0226986	0.0236225	0.0227768	0.0356963	0.0906169	0.0926992	0.0927753	0.0994304	0.0950647	0.0536135	0.0452984	0.0612694	0.0727717
Kusunda	Modern	0.0427379	0.0412681	0.0439941	0.0861413	0.0665021	0.0555098	0.0419845	0.0776507	0.0566025	0.0533061	0.0593141	0.0641846	0.044567	0.0456811	0.045371	0.0473237	0.0462991	0.0834375	0.105836	0.0937988	0.0719646	0.0894974	0.0827065	0.0913549	0.0930099	0.0818783	0.073365	0.05197	0.0460878	0.0498838	0.0382246	0.0942327	0.0362126	0.0867544	0.0398361	0.0410927	0.0388257	0.0402518	0.0415149	0.084769	0.0885269	0.0911961	0.0928171	0.0924857	0.0612678	0.0477532	0.066673	0.0683276
Mansi	Modern	0.0629602	0.0599814	0.0590756	0.0482948	0.0392316	0.0320874	0.0256578	0.0767018	0.0553957	0.0166139	0.0175971	0.0206087	0.036575	0.0369484	0.0343396	0.0370636	0.0352911	0.0445883	0.06209	0.0514192	0.0518619	0.0499088	0.0432898	0.0417935	0.0425273	0.0429534	0.046199	0.0261838	0.0243748	0.0297625	0.0161247	0.0574201	0.0179223	0.0396556	0.0348359	0.0354562	0.0327918	0.0336506	0.0186289	0.046476	0.0369008	0.0378065	0.0460202	0.0396262	0.0341306	0.0119112	0.0152287	0.035758
Aleut	Modern	0.0767701	0.073634	0.0710539	0.033452	0.0472119	0.0393866	0.0392253	0.0943696	0.0759804	0.02008	0.0161372	0.017127	0.0534863	0.0559025	0.0505556	0.054289	0.0524254	0.0309195	0.0489347	0.0374199	0.0780135	0.0353195	0.0296162	0.026931	0.0292014	0.0300034	0.0557323	0.0367861	0.039712	0.0441987	0.0176179	0.0426422	0.0232071	0.0246452	0.0502644	0.0503164	0.046995	0.0487319	0.0217467	0.0327537	0.0241108	0.0287322	0.0275455	0.0275523	0.0428629	0.0190222	0.0364734	0.0272934
Dusun	Modern	0.0249882	0.027988	0.0329271	0.10933	0.0771079	0.0667622	0.0483592	0.0725205	0.0517845	0.0678147	0.0768081	0.0828371	0.0465963	0.0460276	0.0466251	0.0494408	0.0484473	0.107129	0.130791	0.118347	0.0733296	0.113457	0.106438	0.113676	0.116094	0.104669	0.0835267	0.0621524	0.0546723	0.0558008	0.0492797	0.119707	0.0439066	0.108877	0.0402176	0.0396596	0.0404935	0.0396322	0.0525856	0.107567	0.112585	0.112489	0.115708	0.115232	0.0720811	0.0613656	0.0801325	0.089454
Kankanaey	Modern	0.0405179	0.0438065	0.0497345	0.130841	0.100735	0.0863842	0.0669031	0.0903134	0.0706629	0.0886888	0.0984726	0.10469	0.0662464	0.0661852	0.0681664	0.0699161	0.0695512	0.131507	0.156274	0.142013	0.0932298	0.13777	0.130212	0.136826	0.140971	0.128915	0.10872	0.0835064	0.0763712	0.0771042	0.0690878	0.144378	0.0639927	0.130392	0.0601191	0.0597892	0.0603195	0.0591929	0.073134	0.129726	0.137383	0.13882	0.136393	0.141095	0.094578	0.0822988	0.10406	0.113225
Tagalog	Modern	0.0113292	0.0135114	0.0183427	0.0892725	0.0577956	0.0488554	0.030001	0.0589637	0.0363901	0.0479704	0.0560084	0.0619903	0.0287121	0.0283358	0.0271959	0.0310838	0.0283845	0.0851571	0.109751	0.0968449	0.0572197	0.0921803	0.0834266	0.093319	0.095012	0.0825287	0.0646437	0.041708	0.0345663	0.0366794	0.0243784	0.0964065	0.0214606	0.0888479	0.0212994	0.0213353	0.0223478	0.0219626	0.0313049	0.086635	0.0898548	0.0895815	0.0964512	0.0927977	0.0522629	0.0413814	0.0600263	0.0682743
Malay	Modern	0.0161942	0.0182533	0.0216658	0.0836899	0.0565447	0.0474972	0.0313687	0.0594228	0.0397549	0.0459996	0.0536124	0.0588807	0.0313499	0.0304877	0.0298648	0.032161	0.0308031	0.0798773	0.101857	0.0907231	0.0567134	0.0859593	0.0785224	0.0876292	0.0889002	0.0774048	0.0623997	0.0419785	0.0338511	0.0372723	0.0288342	0.0908754	0.0250997	0.0836472	0.0236022	0.0243819	0.0247549	0.0241412	0.0316521	0.08115	0.082853	0.0842858	0.0908923	0.0853632	0.0507112	0.0403273	0.0571235	0.0638445
Murut	Modern	0.0308432	0.033767	0.0390399	0.115829	0.0848664	0.0730343	0.0541681	0.0789866	0.0590462	0.0746209	0.0839604	0.0894003	0.0536078	0.0524403	0.0542646	0.0560228	0.0554924	0.115277	0.138259	0.125977	0.0803305	0.121381	0.113995	0.120507	0.124468	0.111652	0.0909438	0.0685598	0.0607764	0.0637237	0.055702	0.127908	0.0502474	0.115157	0.0465322	0.0470082	0.0478575	0.0463327	0.0588889	0.114732	0.120092	0.120934	0.122202	0.123508	0.0799876	0.0680961	0.0884258	0.0965442
Ket	Modern	0.0623466	0.0600229	0.0610039	0.0756148	0.0486349	0.0406152	0.0308679	0.073516	0.0525397	0.0366943	0.0414912	0.0459531	0.0376847	0.0376183	0.0375831	0.0396961	0.0396501	0.0727556	0.0913506	0.079754	0.0488824	0.0780797	0.0714937	0.0710341	0.0720085	0.0718061	0.0538062	0.0345639	0.0316842	0.0348833	0.0329311	0.0875233	0.0313413	0.0685281	0.0389616	0.0381312	0.0370002	0.0379407	0.0343256	0.0740329	0.0684297	0.0694374	0.0752937	0.0710824	0.0432148	0.0310285	0.0385359	0.0606608
Tofalar	Modern	0.0539448	0.0523383	0.0545732	0.0964486	0.0597706	0.0491571	0.0301089	0.067704	0.0439348	0.0514309	0.0599269	0.0654899	0.0321402	0.0331441	0.0337147	0.0340077	0.0362381	0.095351	0.118541	0.105666	0.0424731	0.101504	0.0940811	0.095913	0.0977284	0.0935016	0.0651371	0.0422109	0.0356174	0.0378565	0.0392032	0.109588	0.0345857	0.0919285	0.035624	0.0350784	0.0331089	0.0344098	0.0419806	0.0960661	0.0964537	0.0951754	0.099672	0.0986218	0.0530089	0.0449347	0.0602164	0.0797982
Vietnamese	Modern	0.00557611	0.008957	0.0139886	0.098889	0.0618534	0.0512619	0.0319123	0.0537809	0.0334912	0.0542612	0.0633376	0.0707477	0.0289772	0.0270014	0.0282423	0.0309548	0.0301276	0.095807	0.119123	0.106851	0.054569	0.101908	0.0938788	0.102523	0.104062	0.0925163	0.0675074	0.0461793	0.0354541	0.0383246	0.0338044	0.108723	0.0289409	0.0982288	0.0214988	0.0217273	0.0225725	0.0213971	0.0373519	0.0967333	0.0987128	0.100055	0.105989	0.102088	0.0554178	0.0476105	0.0646118	0.0775721
ManBac_LN_all	Ancient	0.20435	0.203874	0.20754	0.237319	0.235242	0.218418	0.204371	0.25458	0.231325	0.20877	0.214349	0.219188	0.213253	0.216745	0.213299	0.213774	0.213646	0.236173	0.259973	0.245824	0.248547	0.242977	0.235662	0.246056	0.250988	0.232391	0.247019	0.217744	0.211309	0.218948	0.169332	0.240065	0.174654	0.239659	0.207886	0.205207	0.206876	0.206927	0.196904	0.236602	0.243009	0.253066	0.244483	0.248798	0.228353	0.203575	0.233094	0.218103
Turkmenistan_Gonur_BA_1	Ancient	0.19266	0.188569	0.183919	0.107237	0.138126	0.146087	0.147225	0.214992	0.192249	0.1179	0.110874	0.110102	0.162641	0.163098	0.144148	0.153134	0.149641	0.0958973	0.102629	0.103556	0.192594	0.100662	0.0934932	0.121557	0.119063	0.0942853	0.144201	0.136982	0.12649	0.143249	0.105367	0.0930244	0.118096	0.118865	0.150177	0.155304	0.151651	0.151976	0.117157	0.10437	0.0999252	0.102413	0.121499	0.102344	0.133686	0.118433	0.120088	0.0980853
Iran_C_TepeHissar	Ancient	0.1779	0.172889	0.168509	0.0866377	0.11812	0.130665	0.13264	0.194919	0.174643	0.101414	0.0926237	0.0929509	0.14563	0.145521	0.124229	0.131445	0.129485	0.0740572	0.0787007	0.0805559	0.172143	0.0794266	0.0710517	0.101037	0.0969556	0.0699257	0.122254	0.118865	0.106216	0.124099	0.0929005	0.069457	0.104683	0.0992378	0.132568	0.136913	0.13545	0.133328	0.0993624	0.0833121	0.0781626	0.0786044	0.101834	0.0772367	0.114426	0.101489	0.0988582	0.0785931
Russia_Afanasievo	Ancient	0.137418	0.132845	0.127744	0.0415435	0.0569094	0.0785594	0.0844804	0.14155	0.124443	0.0473111	0.0367888	0.0355357	0.0968948	0.0938061	0.0703539	0.0818403	0.077904	0.0239884	0.0181589	0.0245644	0.117914	0.0285299	0.0182629	0.0344036	0.0273463	0.0207406	0.0597639	0.061869	0.0496994	0.0678514	0.0534813	0.0306289	0.064778	0.0375706	0.0818724	0.0862883	0.086951	0.0845467	0.0508039	0.036009	0.00823936	0.00515954	0.0411989	0.00326135	0.0546104	0.0486108	0.0332327	0.0319381
Russia_MLBA_Krasnoyarsk	Ancient	0.145789	0.141169	0.136057	0.0510505	0.0659956	0.0875075	0.0928248	0.152433	0.134162	0.0551166	0.0443293	0.0434401	0.104707	0.103094	0.0798487	0.0891844	0.0869257	0.0326758	0.0334958	0.0386779	0.128575	0.0394616	0.028651	0.0420996	0.0350733	0.0308875	0.0710791	0.0717995	0.0592529	0.0776373	0.0589258	0.0383594	0.0709952	0.0458709	0.0899312	0.0950759	0.0947886	0.0930158	0.059378	0.0457055	0.0157793	0.0134872	0.0480858	0.0114721	0.0631436	0.0569789	0.0424194	0.0411816
Uzbekistan_BA_Bustan	Ancient	0.202815	0.198539	0.19393	0.116166	0.15386	0.156871	0.158134	0.227848	0.204728	0.127697	0.120399	0.120115	0.17471	0.175843	0.157984	0.166268	0.163142	0.105767	0.114307	0.114107	0.206253	0.111324	0.103995	0.131928	0.129553	0.104574	0.158388	0.147846	0.140897	0.156191	0.113486	0.10189	0.126442	0.126699	0.163245	0.16686	0.165036	0.164042	0.127856	0.112181	0.111879	0.114932	0.129297	0.11434	0.146422	0.128276	0.132875	0.107414
Kazakhstan_MLBA_Alakul_Maitan	Ancient	0.162111	0.157158	0.152658	0.0643397	0.0863403	0.104226	0.109774	0.174474	0.153904	0.071239	0.0588504	0.0588061	0.123304	0.121515	0.0970784	0.108677	0.105419	0.0474191	0.0495482	0.0543024	0.149147	0.0532521	0.0432136	0.0578377	0.051354	0.0452946	0.090596	0.090164	0.0788695	0.0979365	0.0705965	0.0522552	0.0843382	0.0597661	0.108826	0.112994	0.112818	0.111689	0.0744331	0.0601309	0.0302368	0.0308062	0.0614818	0.0286849	0.0816192	0.0730793	0.0611483	0.0560681
Uzbekistan_BA_Dzharkutan1	Ancient	0.16933	0.164713	0.160402	0.0815449	0.107616	0.121487	0.123361	0.183764	0.16441	0.0929128	0.0849692	0.0860138	0.135968	0.134628	0.111904	0.121571	0.118931	0.0673176	0.0715204	0.0760224	0.162077	0.0730487	0.0643705	0.0937857	0.0891972	0.0655504	0.110286	0.107603	0.0958663	0.113778	0.0846219	0.0644909	0.0965323	0.0935115	0.121803	0.126604	0.125547	0.122873	0.0907904	0.0773919	0.0687114	0.0716005	0.0963855	0.0678594	0.101615	0.0930996	0.0870173	0.0709582
Uzbekistan_BA_SappaliTepe	Ancient	0.145461	0.140758	0.136348	0.0526705	0.0755682	0.0960751	0.0989629	0.154354	0.1365	0.0665158	0.0565685	0.0579588	0.108682	0.104759	0.0799863	0.0920769	0.0900947	0.0345184	0.035999	0.0413223	0.131658	0.0404085	0.0305366	0.0633937	0.056861	0.0317906	0.0784964	0.0796448	0.0643988	0.083656	0.0634506	0.031082	0.0744995	0.0647868	0.0919795	0.0981767	0.0980253	0.0940754	0.0636158	0.046467	0.0356059	0.0354598	0.0682085	0.0337282	0.0717795	0.0669809	0.0539007	0.0416715
Anatolia_N	Ancient	0.145494	0.140536	0.13575	0.035806	0.0716745	0.0930391	0.0967845	0.151105	0.134212	0.0574765	0.0437969	0.0427795	0.107209	0.104158	0.08151	0.091478	0.0887052	0.0178397	0.0264782	0.031592	0.129763	0.0237747	0.0135262	0.0386597	0.0315844	0.0141631	0.0761577	0.0768774	0.064188	0.0809311	0.0620018	0.018603	0.0737928	0.0406868	0.0915757	0.0968418	0.097635	0.0945584	0.0567713	0.0307253	0.0107003	0.0126948	0.0408181	0.00997128	0.0707132	0.0597378	0.0495668	0.0369545
Iran_C_SehGabi	Ancient	0.19842	0.194354	0.189357	0.107625	0.146132	0.152642	0.153683	0.221249	0.199443	0.121832	0.112833	0.112465	0.168868	0.169016	0.149897	0.16013	0.155405	0.0951058	0.105648	0.10313	0.199436	0.10143	0.0917438	0.121854	0.119474	0.0936299	0.151452	0.143586	0.133392	0.149645	0.107743	0.0899889	0.122182	0.118042	0.157174	0.159786	0.159434	0.158425	0.120607	0.103474	0.102653	0.10455	0.120298	0.103154	0.139198	0.122391	0.124574	0.100478
Russia_Srubnaya	Ancient	0.148533	0.14379	0.138511	0.0502197	0.0669195	0.0897946	0.0953931	0.156811	0.138321	0.0564357	0.0433635	0.0433592	0.107775	0.104726	0.080109	0.0917228	0.0898152	0.0318041	0.0306682	0.0378473	0.130947	0.0374072	0.0273187	0.0409737	0.0337694	0.0294147	0.0711552	0.0732702	0.0597855	0.079353	0.0600086	0.0367493	0.0712304	0.0445961	0.0929407	0.0973711	0.0974513	0.0952407	0.059803	0.045279	0.0140879	0.0126986	0.0466546	0.0082418	0.0652724	0.0587118	0.0449381	0.0403565
Russia_Poltavka	Ancient	0.172894	0.168903	0.164026	0.082482	0.101509	0.11652	0.121262	0.189087	0.16782	0.0859893	0.0758047	0.0753565	0.137242	0.135129	0.114731	0.124158	0.121002	0.0696284	0.0671229	0.0699882	0.163573	0.0742064	0.0641476	0.0770239	0.071527	0.0655577	0.107184	0.10355	0.0936135	0.112818	0.0828569	0.0743092	0.095375	0.0777945	0.123895	0.129148	0.126937	0.125642	0.0897748	0.078966	0.0532371	0.0518192	0.0813314	0.0510049	0.0981793	0.0872949	0.0784234	0.0723434
Russia_EBA_Yamnaya_Samara	Ancient	0.166778	0.162693	0.157422	0.0738886	0.0926061	0.10905	0.114073	0.180517	0.159692	0.0786516	0.0668355	0.0669924	0.12887	0.127286	0.105485	0.115886	0.111811	0.058872	0.0546645	0.0598309	0.154097	0.0629845	0.0535072	0.0680713	0.0617398	0.056609	0.0951031	0.0940997	0.0831164	0.101925	0.0764296	0.062674	0.0888129	0.0688393	0.115696	0.119309	0.119433	0.117466	0.0812243	0.0694264	0.0433495	0.0416804	0.0723953	0.0397482	0.0872606	0.0794115	0.0686291	0.064263
Russia_MLBA_Sintashta	Ancient	0.136701	0.131868	0.126521	0.0368603	0.0542535	0.0767272	0.0833631	0.141566	0.123822	0.0436047	0.0313986	0.0302771	0.0955536	0.0918044	0.0679335	0.0786525	0.0762591	0.0175016	0.0174144	0.0234659	0.116786	0.0240118	0.0132999	0.0261519	0.0193821	0.0148899	0.0572097	0.0597781	0.0477288	0.0661796	0.0499382	0.0232618	0.0613653	0.0307221	0.0798377	0.0848853	0.0849931	0.0826707	0.0473339	0.0308314	-0.000717656	-0.00313291	0.0329061	-0.00468808	0.0512297	0.045852	0.0307831	0.0277663
Iran_GanjDareh_N	Ancient	0.198805	0.19491	0.191353	0.119033	0.149318	0.15701	0.157381	0.222313	0.201611	0.130216	0.122859	0.124155	0.17126	0.170911	0.151931	0.161348	0.158774	0.107727	0.11602	0.115037	0.200812	0.112954	0.106027	0.135258	0.132786	0.106508	0.154745	0.147554	0.137802	0.15339	0.117539	0.10229	0.12993	0.13266	0.159625	0.1639	0.161992	0.15985	0.128185	0.115678	0.116526	0.116864	0.135349	0.116541	0.143476	0.130488	0.129973	0.108575
Russia_EBA_Yamnaya_Kalmykia	Ancient	0.203816	0.199646	0.195118	0.116066	0.14714	0.150525	0.154931	0.228779	0.205664	0.120309	0.11142	0.110806	0.174213	0.175265	0.157105	0.167944	0.163026	0.106257	0.111647	0.108786	0.205153	0.111204	0.103392	0.116197	0.113939	0.104425	0.155674	0.14332	0.139152	0.153345	0.110794	0.111494	0.123857	0.112498	0.163349	0.1664	0.164466	0.164017	0.124248	0.113296	0.0996633	0.10106	0.116028	0.0985032	0.139655	0.121133	0.123824	0.10759
Russia_Karasuk	Ancient	0.125191	0.121018	0.116608	0.0678154	0.0560603	0.0779865	0.0779026	0.131715	0.11055	0.0541268	0.0489694	0.0503316	0.0852812	0.0801128	0.0558	0.0676565	0.0648557	0.0494781	0.0501868	0.0569436	0.105783	0.0553	0.0436632	0.0590062	0.0516566	0.045382	0.0558824	0.0590198	0.0400836	0.061377	0.0489351	0.0544338	0.0581228	0.0621914	0.0684726	0.0745768	0.0757809	0.0731113	0.052748	0.0607957	0.0307309	0.0255356	0.0677268	0.0256689	0.0520262	0.053492	0.0360201	0.0498817
India_RoopkundB	Ancient	0.166595	0.161992	0.157126	0.0659921	0.0996638	0.115019	0.118313	0.179559	0.160629	0.0814712	0.069576	0.0694363	0.131097	0.128924	0.107538	0.116282	0.114203	0.050503	0.0553302	0.0588441	0.157489	0.0566336	0.0470804	0.0704331	0.0638919	0.0469246	0.104271	0.100661	0.0885842	0.107888	0.0774851	0.0503927	0.0905087	0.070071	0.115658	0.120828	0.121133	0.118209	0.080366	0.0609281	0.0445424	0.0465391	0.0715697	0.0408505	0.0956173	0.0828325	0.0778877	0.0615441
India_RoopkundA	Ancient	0.137234	0.133704	0.129948	0.0891589	0.0851205	0.103685	0.100566	0.150224	0.130535	0.0812382	0.0764254	0.0792961	0.105918	0.103645	0.0798271	0.0907879	0.0884687	0.070674	0.0757895	0.0796063	0.130487	0.0778497	0.0659563	0.0910685	0.0840078	0.0685898	0.0865927	0.0861577	0.0692034	0.0871109	0.0702203	0.0719702	0.0788579	0.092811	0.0912373	0.0960917	0.0973486	0.0942891	0.0756958	0.0823278	0.0654078	0.0637401	0.0976661	0.0615951	0.0802009	0.0797607	0.0674875	0.0685946
Kazakhstan_MLBA_OyDzhaylau	Ancient	0.191289	0.187148	0.182411	0.10478	0.128257	0.136732	0.141494	0.212517	0.190333	0.107246	0.097046	0.0978866	0.159437	0.159804	0.139202	0.149701	0.144288	0.0929536	0.0981519	0.0983677	0.187381	0.0981957	0.0885354	0.0994055	0.0958639	0.0916205	0.133922	0.126479	0.119425	0.137082	0.0994203	0.095291	0.111729	0.0987204	0.146708	0.152101	0.148878	0.147823	0.110656	0.101814	0.079697	0.0803215	0.101385	0.0774513	0.122587	0.108288	0.10801	0.0945865
Kazakhstan_LBA_Zevakinskiy	Ancient	0.151677	0.146941	0.143871	0.0861752	0.0870584	0.103427	0.104781	0.163028	0.14093	0.0783765	0.0715176	0.0728157	0.114303	0.112092	0.0892138	0.100696	0.0964573	0.0697464	0.073371	0.0756655	0.139431	0.0763864	0.0653472	0.0807031	0.0748625	0.068143	0.0890166	0.0866921	0.073271	0.0913379	0.0713577	0.0748429	0.0806486	0.0820405	0.100734	0.105789	0.105687	0.10353	0.0783704	0.0812038	0.056074	0.054843	0.0865535	0.054152	0.0803656	0.0778561	0.0654385	0.0713479
Kazakhstan_MLBA_Aktogai	Ancient	0.180536	0.175935	0.171568	0.0878594	0.111034	0.124177	0.128614	0.19708	0.176677	0.0930143	0.0829691	0.0820593	0.145565	0.143692	0.123732	0.135916	0.131559	0.0735014	0.0781725	0.0787216	0.173286	0.0797595	0.070577	0.0814324	0.077893	0.0725032	0.117535	0.113209	0.103607	0.121748	0.0888329	0.0775958	0.100843	0.0832233	0.131297	0.136885	0.13528	0.134743	0.0971188	0.0842609	0.0596225	0.0610986	0.0852069	0.0577196	0.107332	0.0947188	0.0874618	0.0796316
Kazakhstan_MLBA_Kairan	Ancient	0.2009	0.196726	0.192217	0.111728	0.14105	0.147639	0.151404	0.223434	0.20094	0.115976	0.105798	0.105896	0.168934	0.168902	0.150441	0.160341	0.15623	0.10147	0.108412	0.1051	0.198706	0.105477	0.0976604	0.10798	0.106607	0.0994768	0.146576	0.136828	0.130584	0.147012	0.107761	0.106111	0.119447	0.107244	0.158188	0.160358	0.158465	0.15912	0.119154	0.109012	0.090858	0.0905513	0.108959	0.0911315	0.134121	0.117428	0.119203	0.105186
Iran_C_HajjiFiruz	Ancient	0.211051	0.20647	0.201922	0.116908	0.161039	0.165416	0.166224	0.235196	0.213545	0.134113	0.125185	0.124485	0.182337	0.183524	0.165159	0.174291	0.171018	0.10808	0.118219	0.118856	0.214703	0.114365	0.104698	0.132022	0.129975	0.10581	0.165987	0.156426	0.148927	0.164822	0.122859	0.106781	0.134807	0.128465	0.171275	0.174583	0.172688	0.172511	0.133361	0.114669	0.113388	0.117731	0.129737	0.115537	0.153918	0.135242	0.140069	0.114294
Han_SouthChina1K	Ancient	0.000713982	0.002286	0.00852741	0.0997868	0.0235842	0.044843	0.0226568	0.0250691	0.00431376	0.0474198	0.0560951	0.0653543	0.004861	-0.00604654	-0.024231	-0.0127308	-0.0123194	0.0796793	0.0912352	0.0937396	0.0205152	0.0888478	0.0753479	0.0952338	0.0868639	0.0735614	0.0216088	0.0212902	-0.0124336	0.00322239	0.0277799	0.0912374	0.0230567	0.0988067	-0.0160965	-0.0106086	-0.00304587	-0.0112643	0.0231448	0.0915408	0.0707756	0.0626091	0.108643	0.0652143	0.018353	0.0388632	0.0208948	0.067734
Dai_Xishuangbanna1k	Ancient	0.00648975	0.00891696	0.0147231	0.101536	0.0296475	0.0506873	0.0296269	0.0336681	0.0138202	0.0519055	0.060239	0.0686819	0.0133038	0.00293755	-0.0154145	-0.0040209	-0.00363014	0.0817374	0.0926856	0.0959418	0.0295717	0.090507	0.0770305	0.0974811	0.0895263	0.075763	0.0278923	0.0276178	-0.00493051	0.0108426	0.0331952	0.0926119	0.0291403	0.101025	-0.00723492	-0.00198908	0.00548526	-0.00267669	0.0286055	0.0932471	0.0729439	0.065342	0.110449	0.067994	0.0249667	0.0442353	0.0265368	0.0700718
Kinh_HoChiMinh1K	Ancient	0.00443798	0.00668597	0.0116858	0.0960914	0.0241715	0.0461421	0.0255721	0.0299603	0.010242	0.0467103	0.0546916	0.0632411	0.00905501	-0.00122287	-0.0198655	-0.00841185	-0.00828257	0.0758518	0.0864672	0.0897199	0.0252288	0.0845704	0.0709982	0.0917752	0.08349	0.0698234	0.0227447	0.0227264	-0.010209	0.00599736	0.0286174	0.0867491	0.0245789	0.0955564	-0.0115142	-0.0062401	0.00128949	-0.00677095	0.023683	0.0875752	0.0667255	0.0591074	0.105066	0.0614082	0.0197518	0.0390289	0.021051	0.064684
Han_Beijing1K	Ancient	0.000822854	0.00125361	0.00766095	0.0981124	0.0198463	0.0416925	0.0192818	0.021573	0.000365797	0.0446564	0.0536471	0.0629135	0.000838893	-0.00978235	-0.0287447	-0.0169609	-0.0165916	0.0779549	0.0891961	0.092034	0.0164402	0.0867616	0.0733047	0.0931434	0.0847259	0.0716449	0.0176652	0.0173424	-0.0163471	-0.000547446	0.0248441	0.0893817	0.0199396	0.0969527	-0.019672	-0.0143761	-0.00673143	-0.0148236	0.0201382	0.0896746	0.0685555	0.0600458	0.107008	0.0629228	0.0147697	0.0361548	0.0176273	0.0656417
Japanese_Tokyo1K	Ancient	0.0111029	0.0113217	0.0170774	0.102122	0.0238954	0.0454796	0.0226919	0.018691	0.00205096	0.0482768	0.0575405	0.0668342	0.00411263	-0.00629792	-0.0254803	-0.0136955	-0.0135712	0.082182	0.0935576	0.0965656	0.0177465	0.0913508	0.078229	0.0970624	0.0889343	0.0761164	0.022132	0.0213227	-0.0116127	0.00312	0.0288606	0.0940536	0.0240763	0.100839	-0.0149276	-0.00975603	-0.00210692	-0.0102997	0.0243442	0.0937746	0.0729976	0.0645072	0.110995	0.0669659	0.0186408	0.0401692	0.0216279	0.0699583
Pakistan_IA_Katelai	Ancient	0.12266	0.117988	0.114216	0.0540614	0.0579836	0.0812043	0.0804982	0.129538	0.110741	0.0551555	0.0475974	0.0491298	0.0865628	0.0819807	0.0576945	0.0705803	0.0669603	0.0342484	0.0357388	0.0416305	0.107394	0.0406914	0.0310494	0.0584501	0.0499731	0.0300672	0.0605938	0.0618304	0.0436788	0.0637232	0.0505143	0.0348398	0.0593622	0.0602281	0.0705208	0.0752985	0.0767882	0.0739713	0.0501038	0.046831	0.0286941	0.026263	0.0651305	0.0244902	0.0543206	0.0542969	0.0381599	0.0382509
Pakistan_IA_Loebanr	Ancient	0.108069	0.103544	0.0997305	0.0389227	0.0421156	0.0654049	0.065121	0.111473	0.0943209	0.0403808	0.0328315	0.034694	0.0704689	0.0661168	0.0419294	0.0525238	0.0509433	0.017968	0.0183241	0.0262005	0.0907849	0.0238303	0.0137683	0.0432622	0.034219	0.0142969	0.0419647	0.0467532	0.0272163	0.0470548	0.0376168	0.0191681	0.0470648	0.0466852	0.0532926	0.0596494	0.0608547	0.0569471	0.0354223	0.0318815	0.0136349	0.0101893	0.050996	0.00886557	0.0379273	0.0393817	0.0208075	0.0217064
Pakistan_IA_Udegram	Ancient	0.138663	0.134458	0.130233	0.0688387	0.0772211	0.0960772	0.0961781	0.148662	0.129707	0.0702841	0.063496	0.0642932	0.104292	0.101161	0.0766353	0.0883205	0.0861099	0.0513663	0.0521773	0.0573045	0.127162	0.0569485	0.0462463	0.0737478	0.0662525	0.0478294	0.0781268	0.0795518	0.0622393	0.0816358	0.0651531	0.0513347	0.0749413	0.0753394	0.0889839	0.0934991	0.094386	0.091168	0.0664713	0.0627836	0.0455569	0.0440199	0.0793924	0.0422326	0.0720456	0.0699083	0.0560857	0.052527
Anatolia_EBA	Ancient	0.181308	0.176562	0.171703	0.0774611	0.118971	0.13186	0.134747	0.200941	0.179456	0.097714	0.0856705	0.0850622	0.148907	0.148483	0.127413	0.136923	0.132826	0.0639409	0.0740756	0.0755172	0.17767	0.0691111	0.0605874	0.0870374	0.0839688	0.0609113	0.123365	0.119786	0.108003	0.126921	0.0901016	0.0624045	0.104187	0.0865658	0.134911	0.138824	0.138273	0.135353	0.0966146	0.0730795	0.0637651	0.0650178	0.087086	0.0618527	0.114184	0.0983635	0.0970781	0.0762789
Pakistan_H_SaiduSharif	Ancient	0.121528	0.117304	0.113356	0.0567782	0.0565493	0.0805239	0.0793809	0.127475	0.109359	0.0551161	0.0483841	0.0504894	0.0845596	0.0807624	0.0553694	0.0661088	0.0644707	0.0366587	0.0379538	0.0447049	0.106455	0.0434181	0.032061	0.0602534	0.0518178	0.0319149	0.0584546	0.0608611	0.0417829	0.0605238	0.0487545	0.0365711	0.0587729	0.0630761	0.0664889	0.0730505	0.0751308	0.0712904	0.049713	0.0499787	0.0305365	0.0265654	0.068004	0.0249992	0.0519796	0.0540484	0.0364067	0.0393634
Russia_UstBelaya_Angara	Ancient	0.104275	0.102556	0.103455	0.1419	0.081447	0.0938363	0.078683	0.108182	0.085543	0.0937127	0.100184	0.108184	0.0738125	0.0683688	0.0487162	0.0613703	0.0591112	0.128393	0.141453	0.139551	0.0849808	0.135953	0.123554	0.137305	0.132552	0.123602	0.0815613	0.074128	0.0504484	0.0671504	0.0708476	0.137558	0.0721507	0.138364	0.0627728	0.0666635	0.0713824	0.0663448	0.0800697	0.136252	0.117488	0.111115	0.14693	0.114996	0.0730372	0.0874955	0.0776852	0.114522
Russia_OldBeringSea_Ekven	Ancient	0.105479	0.104123	0.105952	0.143111	0.0867729	0.0980991	0.084376	0.103124	0.084381	0.0969973	0.104026	0.109688	0.078895	0.073586	0.0575606	0.069368	0.0663796	0.131427	0.14402	0.141053	0.0863029	0.139169	0.12798	0.138825	0.133546	0.127334	0.0870557	0.081878	0.0599158	0.0747185	0.083223	0.143101	0.0817179	0.138494	0.0682195	0.0719134	0.0766653	0.0721262	0.0863905	0.139424	0.122327	0.11643	0.146713	0.118771	0.0817306	0.08963	0.0791017	0.119325
Iran_BA2_ShahrISokhta_published	Ancient	0.208774	0.205658	0.201262	0.158205	0.178654	0.175875	0.173904	0.238076	0.215397	0.15424	0.151612	0.154431	0.188558	0.190348	0.175146	0.182479	0.178945	0.151343	0.163844	0.15924	0.219823	0.155644	0.148597	0.169935	0.171515	0.150077	0.187682	0.168878	0.164811	0.174645	0.1319	0.150634	0.142902	0.165655	0.178159	0.182837	0.18039	0.179755	0.149828	0.156318	0.157058	0.159508	0.169124	0.157831	0.17159	0.153974	0.165562	0.143191
Iran_BA1_ShahrISokhta	Ancient	0.187337	0.183047	0.179049	0.104929	0.133468	0.14272	0.143196	0.209848	0.187916	0.114353	0.107083	0.108301	0.158266	0.157161	0.137186	0.147663	0.145121	0.0937487	0.0994451	0.099437	0.187171	0.0969627	0.0902683	0.118918	0.114568	0.0894703	0.139967	0.132826	0.122505	0.136992	0.102694	0.090281	0.113919	0.115859	0.145796	0.149831	0.147892	0.146205	0.113658	0.101195	0.0967748	0.0983699	0.119013	0.0975556	0.128582	0.115292	0.115498	0.0936303
Turkmenistan_C_Geoksyur	Ancient	0.171798	0.167947	0.162955	0.0837327	0.110645	0.12359	0.125888	0.186969	0.16889	0.096043	0.0868204	0.0879584	0.139917	0.138066	0.117259	0.127475	0.124124	0.0695211	0.0721801	0.0758721	0.166054	0.0745272	0.0660264	0.0974337	0.0939814	0.0671932	0.114607	0.11022	0.100782	0.118263	0.0883389	0.0682414	0.0997413	0.0955637	0.125964	0.129563	0.128953	0.127128	0.0945025	0.0792586	0.0743157	0.074748	0.0983502	0.0718634	0.105947	0.0958605	0.0898756	0.0730379
Kyrgyzstan_TianShanHun	Ancient	0.0873949	0.0826592	0.0798547	0.0385419	0.0185659	0.0457358	0.0437303	0.0864585	0.0669149	0.0237771	0.0190292	0.0216032	0.0450723	0.0402094	0.0128346	0.0256437	0.0243205	0.0167855	0.0166445	0.0240118	0.0624933	0.023482	0.0110372	0.0312891	0.0215999	0.0113535	0.0177317	0.0237366	0.00127944	0.0217287	0.0203557	0.0221645	0.0278219	0.0361557	0.02764	0.0335881	0.0365978	0.0320144	0.0181916	0.0306681	0.00127781	-0.00366207	0.0428675	-0.0050247	0.0136197	0.0221374	-0.000479719	0.0188559
Kazakhstan_CentralSaka	Ancient	0.157282	0.154869	0.152293	0.123829	0.112929	0.122887	0.117749	0.17418	0.15058	0.103654	0.101015	0.105026	0.127221	0.123752	0.104987	0.117459	0.112433	0.111303	0.119768	0.119479	0.152151	0.118226	0.107865	0.120476	0.116316	0.105938	0.118426	0.108762	0.0953334	0.113125	0.0852359	0.114891	0.093655	0.120314	0.115071	0.117709	0.117368	0.117138	0.0993255	0.119515	0.100357	0.098517	0.126203	0.0978963	0.10697	0.102578	0.0981116	0.105911
Kazakhstan_Kangju	Ancient	0.19011	0.185584	0.181733	0.113758	0.137887	0.142798	0.144105	0.213612	0.191293	0.115352	0.106496	0.108062	0.159999	0.161237	0.142673	0.152187	0.14812	0.103376	0.112153	0.109407	0.192083	0.109648	0.0993904	0.115706	0.113279	0.101307	0.142629	0.132564	0.125541	0.141368	0.101406	0.105357	0.113528	0.114081	0.148067	0.152677	0.15118	0.148975	0.114573	0.110793	0.0969379	0.0980196	0.117032	0.100166	0.129952	0.11523	0.118046	0.102615
Kazakhstan_Medieval_Nomad	Ancient	0.189769	0.187383	0.185476	0.179697	0.174504	0.168035	0.158267	0.218088	0.192101	0.153135	0.153659	0.15917	0.168771	0.169546	0.157558	0.166463	0.162113	0.173462	0.192589	0.181205	0.196018	0.179808	0.170218	0.181393	0.182487	0.171048	0.182669	0.159721	0.152627	0.164579	0.122622	0.17995	0.1298	0.1778	0.159748	0.162416	0.161938	0.161554	0.145433	0.17652	0.171604	0.172006	0.183623	0.172198	0.162984	0.149906	0.162501	0.16216
Russia_Sarmatian	Ancient	0.211382	0.207494	0.203176	0.139029	0.168981	0.165153	0.16655	0.242667	0.218785	0.139068	0.130154	0.13173	0.186458	0.189625	0.175368	0.182942	0.180694	0.132926	0.144035	0.137965	0.219636	0.137734	0.131249	0.140457	0.141292	0.131903	0.179266	0.158952	0.156643	0.17097	0.120738	0.135461	0.134008	0.137489	0.178078	0.181258	0.177123	0.178434	0.139971	0.137244	0.12687	0.13474	0.139729	0.133113	0.161297	0.139552	0.150336	0.129848
Russia_Alan	Ancient	0.188698	0.18401	0.179099	0.0960295	0.129701	0.139139	0.140375	0.210966	0.188771	0.107155	0.0983522	0.0975596	0.157763	0.157358	0.138043	0.146584	0.142985	0.0839265	0.0922472	0.091817	0.187528	0.0894998	0.0817314	0.104392	0.101225	0.0812624	0.136565	0.127592	0.118508	0.13637	0.0968733	0.085645	0.110229	0.101993	0.14549	0.148492	0.146964	0.147241	0.107286	0.0921856	0.0824685	0.0839494	0.104317	0.0829119	0.124318	0.107951	0.110205	0.0906647
Russia_Tagar	Ancient	0.15085	0.146964	0.143246	0.0818745	0.0834238	0.101817	0.102285	0.162957	0.14075	0.0742948	0.0671289	0.0680829	0.112484	0.111207	0.0867513	0.0981099	0.0954335	0.0648027	0.0682503	0.0725709	0.136459	0.0721107	0.060176	0.0751646	0.0692389	0.061649	0.0863967	0.0846796	0.0693609	0.0895422	0.0674596	0.0694079	0.07917	0.0768666	0.0980299	0.103549	0.104263	0.102481	0.0742871	0.0765846	0.0487872	0.0464733	0.081529	0.0444609	0.0770374	0.074693	0.0620456	0.0669638
Kyrgyzstan_TianShanSaka	Ancient	0.154689	0.150577	0.147193	0.0932876	0.0968272	0.110517	0.109778	0.169571	0.148738	0.0864271	0.0794439	0.0815716	0.120399	0.118246	0.0966757	0.107821	0.103982	0.0780926	0.0846403	0.0855367	0.146149	0.08635	0.0751912	0.0922549	0.0859448	0.075206	0.0997707	0.0962984	0.082495	0.100722	0.075329	0.0824668	0.0850785	0.0926634	0.108089	0.111657	0.112126	0.110258	0.0832403	0.0887767	0.0683585	0.0673986	0.097189	0.0661863	0.0898372	0.0860052	0.0775932	0.0789636
Russia_Shamanka_Eneolithic	Ancient	0.0690265	0.0674627	0.0703914	0.127486	0.0535568	0.0717353	0.0517675	0.0636217	0.0415385	0.0745391	0.0832418	0.0910597	0.0382064	0.0309341	0.00920018	0.0216895	0.0208534	0.110453	0.124315	0.124259	0.0448682	0.119362	0.106785	0.122441	0.116065	0.105611	0.0522328	0.0490128	0.018642	0.0355734	0.0537398	0.121674	0.0502158	0.124992	0.0250043	0.0294873	0.0363429	0.029814	0.0556967	0.121022	0.0999231	0.09287	0.134913	0.0952637	0.047236	0.0665221	0.0487492	0.0981629
Russia_Shamanka_EBA	Ancient	0.168277	0.166596	0.166735	0.197603	0.162826	0.156857	0.142678	0.189552	0.164247	0.15596	0.162719	0.167942	0.146866	0.147209	0.138717	0.144301	0.140291	0.193345	0.216008	0.203079	0.16886	0.200119	0.190465	0.200082	0.200791	0.189866	0.169027	0.147646	0.137209	0.146815	0.122374	0.200573	0.125221	0.195961	0.14218	0.143781	0.143778	0.14307	0.145095	0.195919	0.191859	0.192173	0.204332	0.195192	0.152277	0.148704	0.161211	0.175124
Anatolia_MLBA	Ancient	0.22439	0.219901	0.215091	0.127211	0.180139	0.17866	0.178483	0.253673	0.231867	0.144871	0.134193	0.135021	0.198026	0.200496	0.185968	0.193967	0.18882	0.120836	0.136653	0.132952	0.232203	0.12745	0.117716	0.137909	0.140786	0.118379	0.187481	0.170584	0.168943	0.182081	0.129215	0.119282	0.14314	0.136414	0.188522	0.191139	0.188988	0.190429	0.145119	0.125761	0.124644	0.131637	0.136065	0.129615	0.171876	0.145442	0.158664	0.126874
Russia_BA_Okunevo	Ancient	0.108713	0.105821	0.10355	0.086174	0.0516729	0.0718901	0.0684985	0.110415	0.0919755	0.0588675	0.0575168	0.0609793	0.0724322	0.0664485	0.045449	0.0568307	0.0552757	0.0687455	0.0706113	0.0749868	0.0872425	0.0750028	0.0645702	0.0772982	0.0697427	0.0647783	0.0516992	0.0523231	0.0322646	0.0519022	0.0533049	0.0778881	0.0582969	0.0804874	0.0583005	0.063365	0.0650283	0.0615185	0.0531762	0.0798183	0.0521923	0.0466593	0.0872459	0.0465714	0.0455115	0.0549514	0.0367133	0.0636766
Japan_Jomon	Ancient	0.1763	0.17701	0.177322	0.208016	0.193989	0.184156	0.171019	0.194777	0.188221	0.177171	0.181642	0.187954	0.176248	0.178557	0.172794	0.177223	0.172439	0.206663	0.231088	0.21722	0.204018	0.212762	0.205173	0.21338	0.216812	0.204136	0.203314	0.178959	0.173024	0.180317	0.152917	0.21386	0.154006	0.207945	0.169057	0.171589	0.170732	0.16993	0.166982	0.206505	0.210133	0.210502	0.212401	0.21325	0.1893	0.172801	0.190873	0.190221
Russia_Late_Sarmatian	Ancient	0.205029	0.200975	0.196662	0.132747	0.157891	0.158983	0.158932	0.229719	0.207602	0.130828	0.123356	0.124056	0.175797	0.177394	0.161732	0.171222	0.167192	0.123129	0.133513	0.128411	0.207405	0.128426	0.119738	0.133572	0.132234	0.121627	0.164247	0.150125	0.144957	0.160138	0.117057	0.127224	0.128114	0.130272	0.166768	0.169461	0.168202	0.168537	0.131936	0.129761	0.117978	0.118563	0.132785	0.118152	0.147805	0.131098	0.137742	0.121328
Russia_Srubnaya_Alakul	Ancient	0.146403	0.14144	0.13647	0.0483673	0.0659871	0.0875949	0.093282	0.155666	0.135472	0.054345	0.0419503	0.0416856	0.10592	0.102554	0.0771352	0.089407	0.0864533	0.030469	0.0282923	0.0360262	0.129229	0.0361411	0.0252501	0.0393128	0.0325067	0.0269081	0.0681766	0.0715893	0.0570479	0.0762909	0.0575844	0.0351177	0.0691213	0.043202	0.0905129	0.0957406	0.09551	0.0928768	0.0577853	0.0431678	0.0122913	0.00950245	0.0456548	0.00807424	0.0625828	0.0561269	0.041245	0.0390043
Khovsgol_LBA	Ancient	0.0763926	0.0742234	0.0755441	0.111365	0.0475186	0.0668559	0.0521811	0.0759407	0.0543646	0.0644771	0.0704328	0.0779991	0.0439959	0.0373604	0.014873	0.0269081	0.0269774	0.0929773	0.102906	0.104371	0.0553528	0.101617	0.0884364	0.104919	0.0966723	0.0879428	0.044877	0.0441463	0.0167498	0.0351359	0.0461802	0.103916	0.0461892	0.108184	0.0297959	0.0349927	0.0386542	0.0332944	0.0496636	0.104511	0.0820423	0.072999	0.117222	0.0765293	0.0401455	0.057881	0.0390208	0.0827363
Russia_Bolshoy	Ancient	0.153003	0.150307	0.148259	0.128919	0.107458	0.115721	0.112239	0.164592	0.142618	0.0988887	0.0983712	0.10169	0.118767	0.116028	0.0990567	0.109403	0.106941	0.115042	0.124281	0.121611	0.136942	0.123525	0.113351	0.117529	0.113293	0.112815	0.109113	0.10299	0.089504	0.104338	0.0872106	0.123897	0.0943994	0.119777	0.108991	0.112779	0.11402	0.112793	0.099606	0.124356	0.0975754	0.0972513	0.126007	0.0958301	0.100636	0.0966703	0.0874908	0.110102
Russia_North_Caucasus	Ancient	0.209437	0.205897	0.201606	0.124185	0.155003	0.158132	0.160922	0.235247	0.212945	0.128253	0.121041	0.120221	0.179938	0.183011	0.167185	0.173776	0.169874	0.117306	0.12237	0.119099	0.212806	0.120134	0.112133	0.125694	0.124627	0.115168	0.161048	0.149392	0.147523	0.161057	0.117956	0.119626	0.130059	0.122973	0.169501	0.172219	0.171199	0.170729	0.131759	0.122644	0.113034	0.114737	0.125582	0.11159	0.149225	0.129364	0.1362	0.117124
Ekven_IA	Ancient	0.128861	0.127238	0.128147	0.160296	0.113317	0.119746	0.106476	0.134903	0.113471	0.11616	0.122559	0.128253	0.104448	0.0985248	0.0840409	0.0960105	0.0930113	0.149816	0.16318	0.159743	0.115822	0.157336	0.147317	0.157283	0.15404	0.14592	0.112657	0.104561	0.085543	0.0997966	0.0964037	0.16019	0.0960584	0.155946	0.0940047	0.0966708	0.101347	0.0979172	0.105293	0.156435	0.141745	0.136256	0.164075	0.139934	0.104227	0.109501	0.102829	0.136349
Pakistan_IA_Katelai_published	Ancient	0.1868	0.183232	0.178749	0.124249	0.142924	0.148916	0.14763	0.210658	0.188731	0.123793	0.117888	0.119871	0.159702	0.160954	0.142645	0.151829	0.147657	0.113994	0.121004	0.120056	0.19049	0.118896	0.111632	0.131196	0.13012	0.111491	0.148669	0.137682	0.127875	0.144174	0.108045	0.111737	0.118578	0.130391	0.147875	0.152438	0.151174	0.148083	0.121452	0.120743	0.11343	0.113536	0.133822	0.113641	0.135414	0.123045	0.123128	0.11127
Shirenzigou_IA	Ancient	0.218847	0.215645	0.213907	0.201381	0.210756	0.198569	0.190581	0.256621	0.229986	0.181425	0.181029	0.18503	0.205188	0.207612	0.200821	0.206745	0.202964	0.198825	0.219162	0.207569	0.23855	0.205106	0.199173	0.206127	0.211127	0.198142	0.222261	0.194824	0.1921	0.201138	0.14871	0.203911	0.158852	0.200447	0.198327	0.200426	0.196757	0.198077	0.175544	0.201392	0.198791	0.204262	0.206619	0.207038	0.200423	0.178229	0.199459	0.185047
Russia_EarlySarmatian_SouthernUrals	Ancient	0.232277	0.228867	0.224021	0.161268	0.195751	0.187185	0.188687	0.264004	0.241389	0.159746	0.153346	0.153501	0.20856	0.212909	0.201819	0.208458	0.20287	0.158119	0.172732	0.16303	0.244653	0.162035	0.156112	0.164672	0.16593	0.156913	0.202362	0.18157	0.186207	0.195969	0.140356	0.159361	0.154576	0.159398	0.203179	0.205336	0.200257	0.202478	0.163443	0.161191	0.155447	0.157756	0.161991	0.158192	0.186945	0.161174	0.178259	0.152019
Anatolia_N_published	Ancient	0.181936	0.177403	0.172593	0.0789038	0.120789	0.13285	0.134337	0.198551	0.178409	0.0979278	0.084646	0.0842134	0.148822	0.147112	0.125376	0.135524	0.133246	0.0654141	0.0758079	0.0777331	0.176033	0.0705245	0.0608344	0.0831829	0.0787036	0.061109	0.12433	0.119763	0.109388	0.126522	0.0928669	0.0646152	0.106903	0.0832856	0.134915	0.138976	0.138353	0.136029	0.0968897	0.07512	0.0598713	0.0627703	0.0830007	0.0600039	0.115872	0.0989934	0.0969685	0.0791201
Tibetan_Gannan	Moden	0.00641206	0.0063399	0.0114446	0.0813976	0.0445314	0.0367428	0.0170568	0.0466066	0.0231163	0.0371623	0.0457627	0.0532002	0.0147075	0.0141315	0.0129055	0.015632	0.0154457	0.0772237	0.100345	0.0882285	0.0409815	0.0839311	0.0755279	0.084734	0.0862369	0.0746717	0.0520917	0.0286758	0.0212144	0.0236716	0.0127308	0.0889112	0.00917989	0.0807636	0.00862683	0.00908834	0.00864126	0.0080216	0.0210178	0.0788057	0.0804476	0.0803616	0.0890105	0.0836895	0.038889	0.0294596	0.0472873	0.0597975
Maonan_Huanjiang	Moden	0.00820781	0.0119512	0.0178524	0.105992	0.0678216	0.0572371	0.0375214	0.0576186	0.0366537	0.0613538	0.0714786	0.0781948	0.0338611	0.0317676	0.0330964	0.035286	0.0357134	0.10395	0.126642	0.115305	0.058467	0.109986	0.102108	0.109852	0.112054	0.10097	0.0736576	0.0527329	0.0419717	0.0447016	0.0424539	0.11715	0.0362543	0.105238	0.0268486	0.0269665	0.0281268	0.0264796	0.0442385	0.10442	0.107169	0.107622	0.112552	0.11026	0.0624667	0.0542396	0.0717956	0.085586
Han_Fujian	Moden	0.00163935	0.00426116	0.0105032	0.100854	0.0608763	0.0495292	0.0275518	0.050982	0.027403	0.0530737	0.0628938	0.0704458	0.0236775	0.0222541	0.0227936	0.0256866	0.0254972	0.0970655	0.122489	0.10886	0.0514846	0.104294	0.0957463	0.10416	0.106948	0.0946575	0.0666855	0.0436855	0.0334562	0.034262	0.0261785	0.109221	0.0217284	0.0999016	0.015861	0.0172901	0.0171553	0.0166331	0.03384	0.0981546	0.101644	0.102435	0.108448	0.104268	0.0540262	0.0452182	0.0643132	0.0780921
Zhuang_Guangxi	Moden	0.00557148	0.00886147	0.0149684	0.10346	0.0642847	0.0542093	0.0343333	0.0539582	0.0334375	0.0579802	0.0682779	0.0752579	0.0300758	0.0282492	0.0302371	0.0319093	0.0320657	0.100481	0.123626	0.112249	0.0542536	0.107049	0.0989096	0.106906	0.109008	0.0973692	0.0699639	0.0491528	0.0386536	0.040482	0.039484	0.113911	0.0330581	0.102492	0.0230434	0.0231083	0.0248942	0.0228949	0.0408112	0.101418	0.103898	0.104189	0.109804	0.106834	0.0591085	0.0511801	0.0681743	0.0825813
Han_Guangdong	Moden	0.00273641	0.00532938	0.0116068	0.100211	0.0611805	0.0504337	0.0288507	0.052133	0.0288153	0.0537323	0.0639093	0.0710614	0.0258719	0.0241512	0.0255345	0.0273168	0.0267181	0.0971913	0.121261	0.108852	0.051497	0.103523	0.0952287	0.104402	0.106596	0.0940468	0.0671874	0.0441875	0.0335361	0.0357934	0.0305877	0.109706	0.0248472	0.0997811	0.0176747	0.0182405	0.019535	0.0182221	0.0349359	0.0977041	0.10172	0.102492	0.107523	0.104449	0.0546069	0.0461514	0.063658	0.0779312
Kazakh_Aksay	Moden	0.0241808	0.0220862	0.0238243	0.0543707	0.0296249	0.0230339	0.00823592	0.0444508	0.0219637	0.0179147	0.024015	0.0291897	0.00912041	0.0101434	0.00657678	0.010725	0.00950836	0.0494657	0.0705636	0.0597309	0.0319929	0.0557576	0.0480889	0.0552504	0.0555044	0.0474374	0.0365213	0.0165285	0.00942741	0.0127604	0.00347765	0.0618854	0.00182455	0.0517377	0.00515781	0.00727485	0.00568041	0.00567232	0.0074906	0.0519923	0.0499133	0.0514496	0.0590911	0.0532833	0.0241916	0.0127823	0.0265352	0.0372735
Gelao_Longlin	Moden	0.010356	0.0131507	0.0190279	0.105181	0.0670893	0.0563368	0.0364373	0.0584287	0.0375401	0.0600171	0.0696795	0.0767671	0.0332269	0.0319434	0.0323138	0.0355921	0.0349327	0.102447	0.126197	0.113732	0.0588909	0.108983	0.100535	0.108485	0.110784	0.0991195	0.0727023	0.0515226	0.039923	0.0434185	0.0393814	0.115211	0.0337972	0.104408	0.0260742	0.0263883	0.0275054	0.0258579	0.0425093	0.102645	0.105832	0.105937	0.111755	0.108832	0.0610791	0.0527153	0.0706032	0.0837132
Han_Henan	Moden	0.0018367	0.00256637	0.00828497	0.095264	0.0533832	0.0425056	0.0203518	0.0450026	0.0210961	0.0461749	0.0566554	0.0644782	0.0168655	0.0156656	0.0165104	0.0190733	0.0172594	0.0916209	0.116432	0.103255	0.0435262	0.0987415	0.0893795	0.0982412	0.0995222	0.0880372	0.06049	0.0369123	0.0257503	0.0281039	0.0195783	0.104316	0.0150337	0.094083	0.00949557	0.0104088	0.0100862	0.00999873	0.0279442	0.0926907	0.0948309	0.0957747	0.102449	0.0982042	0.0457983	0.0389639	0.0574528	0.0714887
Baoan_Jishishan	Moden	0.00688139	0.00687007	0.0121662	0.0840259	0.0473803	0.037995	0.0187963	0.0441415	0.0224619	0.0403144	0.0491753	0.0558446	0.0164427	0.0156478	0.0151488	0.0180452	0.0168935	0.0803679	0.103066	0.0918317	0.0411209	0.086679	0.0783478	0.0869592	0.0883214	0.077574	0.0538886	0.0324994	0.0227381	0.02467	0.0211834	0.0935021	0.015742	0.0830411	0.00893646	0.0104783	0.0102987	0.0099104	0.0235961	0.0821361	0.0832928	0.083408	0.09096	0.0857789	0.0410461	0.0333189	0.0493592	0.06383
Tharu_Nepal	Moden	0.0310738	0.0294608	0.0301987	0.0524822	0.0401324	0.0321256	0.0214785	0.0629443	0.0429651	0.0248661	0.0287292	0.0335806	0.0266448	0.0273788	0.0230353	0.0269285	0.0254474	0.0483679	0.0681637	0.0581543	0.0540415	0.0536708	0.0457316	0.0581424	0.058562	0.0450491	0.0470447	0.0276339	0.021353	0.0266012	0.00765622	0.0562037	0.00865514	0.0541332	0.0193784	0.0219089	0.0201967	0.0203055	0.0147296	0.0505848	0.0510403	0.0543165	0.060378	0.0539884	0.0347824	0.0207484	0.0370123	0.0338585
Han_Hubei	Moden	0.000523248	0.00222908	0.00906663	0.0998851	0.0577821	0.047231	0.0251036	0.0488247	0.0249193	0.0509289	0.0610899	0.0689718	0.0209994	0.0198966	0.0203132	0.0236896	0.0227072	0.0962671	0.121519	0.108769	0.0472113	0.103742	0.0945958	0.103083	0.105284	0.0928673	0.0652022	0.0407342	0.0298715	0.0332678	0.0244542	0.108297	0.0189035	0.0986012	0.0129636	0.0142127	0.0156048	0.0138603	0.0325703	0.0973558	0.100714	0.100791	0.1072	0.104114	0.0509453	0.0432857	0.0623347	0.0761449
Newar_Nepal	Moden	0.0321001	0.0300203	0.0310292	0.0496657	0.039722	0.0323238	0.0212365	0.0631581	0.0433534	0.0230772	0.0265742	0.0310004	0.0268755	0.0277091	0.0232625	0.0269917	0.0256893	0.0450103	0.0642588	0.0537259	0.0543988	0.0506089	0.0424523	0.0539931	0.0555827	0.0426085	0.045208	0.0267263	0.0227213	0.026203	0.00977045	0.0537473	0.0102172	0.0507102	0.0204133	0.0215268	0.0203562	0.0205265	0.0141897	0.0469716	0.048124	0.0507267	0.0563809	0.0513358	0.0329636	0.0195848	0.0346561	0.0323681
Yugur_Sunan	Moden	0.00289023	0.00343531	0.00887514	0.088689	0.0477126	0.038448	0.0184546	0.0400354	0.0188153	0.0426809	0.0525402	0.05926	0.0145184	0.0131285	0.0133222	0.0159724	0.0156694	0.0851701	0.107532	0.0961691	0.0385243	0.0911749	0.0833721	0.0910497	0.0921109	0.0815438	0.0532223	0.0324442	0.0218767	0.0243432	0.0235368	0.0979483	0.0176761	0.0874937	0.00758336	0.00858564	0.00913274	0.00787372	0.0253722	0.0863759	0.0877267	0.0868226	0.0953597	0.0899803	0.041668	0.0350085	0.0512207	0.0675524
Gurung_Nepal	Moden	0.0142726	0.0136399	0.0172207	0.0856258	0.0504695	0.0416507	0.0223531	0.0526344	0.0301845	0.0425881	0.0508654	0.0574791	0.0214884	0.0209139	0.0188246	0.0234748	0.0211924	0.0811426	0.105109	0.0924494	0.0474174	0.0883599	0.0805903	0.0885599	0.0902508	0.07825	0.0566656	0.0352122	0.0258007	0.0297598	0.0179647	0.0922597	0.0148883	0.085122	0.0141436	0.015173	0.0149396	0.0150138	0.025813	0.0827854	0.0847126	0.0851529	0.0932185	0.0880064	0.0438368	0.0354056	0.0533274	0.0632808
Han_Jiangsu	Moden	0.00142016	0.00248785	0.00896187	0.099047	0.0567365	0.0456394	0.0242786	0.0461533	0.023009	0.0507516	0.061223	0.0685204	0.0188718	0.0188552	0.0181097	0.0213477	0.0211977	0.0952685	0.120587	0.107699	0.0456873	0.102783	0.0941028	0.103081	0.104141	0.0926851	0.0632082	0.039986	0.029316	0.0300479	0.0263444	0.108551	0.0208214	0.0982345	0.0120948	0.0127375	0.014299	0.0128954	0.0322105	0.0967098	0.0987435	0.099315	0.106321	0.102164	0.0501674	0.0425418	0.0602882	0.076315
Tamang_Nepal	Moden	0.0179152	0.0169027	0.0203833	0.0776826	0.0470864	0.0391084	0.0217165	0.0521026	0.0305774	0.0379189	0.0451979	0.0514043	0.0215939	0.0209264	0.0179977	0.0219883	0.0207311	0.0724389	0.0946491	0.0839957	0.0475762	0.0797235	0.0714213	0.0812396	0.0820871	0.0693996	0.0521838	0.0325963	0.0231653	0.0267637	0.0185396	0.0833831	0.0150514	0.0770437	0.0143378	0.0156545	0.0152742	0.0145016	0.0231329	0.0752003	0.0751511	0.0757583	0.0848629	0.0775022	0.0404779	0.0314283	0.0469053	0.0568345
Kyrgyz_Urumqi	Moden	0.0239168	0.0222305	0.0236188	0.0476263	0.0269766	0.019586	0.00672103	0.042347	0.0216935	0.0139555	0.0189133	0.0238057	0.00863819	0.0081923	0.00583933	0.00952196	0.00774939	0.0431105	0.0626832	0.0525125	0.0302062	0.0492119	0.0410287	0.0483088	0.0492358	0.0409688	0.0318946	0.0131019	0.00683799	0.010671	0.00268454	0.0546541	0.000995799	0.0459755	0.00569422	0.00554941	0.00441559	0.00543675	0.00394935	0.0450854	0.0435141	0.0446511	0.0522001	0.0462556	0.0211359	0.00943925	0.0233409	0.0313682
Rai_Nepal	Moden	0.0190622	0.0187155	0.0234792	0.0964308	0.0607203	0.0494818	0.0293705	0.0592797	0.0350671	0.0514289	0.060795	0.0676546	0.0279032	0.0282293	0.0262871	0.0300192	0.0296236	0.0936383	0.117512	0.105201	0.0546044	0.0999028	0.0915968	0.0997516	0.100774	0.0902131	0.0671239	0.0425992	0.0346196	0.0371573	0.026426	0.103571	0.0225293	0.0954741	0.0208907	0.022169	0.0228537	0.0211975	0.0347949	0.0941934	0.0969387	0.0970664	0.103488	0.0984476	0.0523109	0.0447797	0.0627698	0.0743485
Han_Shandong	Moden	0.00157019	0.0033408	0.00957148	0.0978028	0.0547828	0.0447182	0.0231054	0.0426799	0.0205999	0.0493952	0.0603703	0.0673618	0.0179239	0.0172549	0.0169962	0.0202814	0.0192985	0.0945812	0.117802	0.106962	0.0430726	0.101505	0.0929934	0.100931	0.102694	0.0919502	0.060943	0.0385485	0.0279242	0.0292868	0.027406	0.107984	0.0218151	0.0969423	0.0113312	0.0118895	0.012724	0.0107437	0.0315148	0.0959009	0.0984874	0.0974785	0.104946	0.100245	0.0490339	0.0414909	0.0581353	0.0762518
Dong_Guizhou	Moden	0.00441524	0.00767341	0.0140528	0.103583	0.0638322	0.0535182	0.0329492	0.0525595	0.0316697	0.057604	0.0677539	0.0747857	0.0284579	0.0275764	0.0281997	0.0304828	0.0307056	0.100257	0.123896	0.112002	0.0538541	0.106841	0.0993285	0.107107	0.10915	0.0975715	0.0694075	0.0480105	0.037544	0.0391818	0.0374351	0.113356	0.030914	0.102677	0.0207007	0.0212105	0.0225934	0.0214086	0.0398668	0.101169	0.103709	0.10435	0.110267	0.106432	0.0579066	0.0501629	0.0681932	0.0823786
Tibetan_Chamdo	Moden	0.0128887	0.0124346	0.0173132	0.0967526	0.0555212	0.04545	0.0254368	0.0483435	0.026406	0.0501165	0.0605337	0.0674595	0.0206882	0.0193082	0.0190578	0.022571	0.0230444	0.0935994	0.116808	0.104483	0.0442957	0.0994355	0.091912	0.0993227	0.100482	0.0903583	0.0596721	0.0384904	0.0294078	0.030825	0.0294954	0.106304	0.0238558	0.0952888	0.0144828	0.0152931	0.0156471	0.0150645	0.033056	0.0945613	0.0964471	0.0963056	0.103273	0.0989139	0.0486061	0.0425386	0.0599057	0.0751172
Han_Shanxi	Moden	0.00220639	0.00275217	0.00880026	0.0950969	0.0529271	0.0424148	0.0215681	0.0432627	0.0203467	0.0466615	0.0572928	0.0644412	0.0162306	0.0155888	0.0159958	0.0192393	0.0184659	0.0909514	0.115751	0.103576	0.0425178	0.097749	0.0901311	0.0982558	0.0998564	0.088768	0.0587442	0.0365608	0.0258471	0.0283943	0.0245018	0.104547	0.0181764	0.0940455	0.00938564	0.0101617	0.0106485	0.0102672	0.0289659	0.0927009	0.094928	0.0953517	0.102152	0.0974681	0.0465175	0.039062	0.0563618	0.0732537
Mulam_Luocheng	Moden	0.00698894	0.010208	0.0166524	0.105797	0.0666933	0.056175	0.0359965	0.0557383	0.0350717	0.0600634	0.0701135	0.0776285	0.0314891	0.0300714	0.0310748	0.034166	0.0344514	0.103278	0.126099	0.1147	0.056942	0.109354	0.101265	0.109331	0.111029	0.100026	0.0724194	0.0511892	0.0399642	0.0423104	0.0411992	0.116454	0.0350142	0.105023	0.0245349	0.0252372	0.0262694	0.0245629	0.0431335	0.1037	0.107077	0.106554	0.112212	0.109778	0.0611021	0.0533018	0.0702707	0.0852847
Han_SichuanHO	Moden	0.000558016	0.00230008	0.00852398	0.0980246	0.0564512	0.0455464	0.0245184	0.0465942	0.0231882	0.0499213	0.0602905	0.0676623	0.0198176	0.0186003	0.0184901	0.0225641	0.0206106	0.0944219	0.118029	0.10622	0.0473278	0.101247	0.0923167	0.100779	0.101852	0.0916379	0.0617849	0.0397945	0.0283895	0.0320858	0.0264489	0.107457	0.0205166	0.0966389	0.0130195	0.0133276	0.0132702	0.0129998	0.0315281	0.0952747	0.0977954	0.0980388	0.104913	0.10046	0.0499734	0.0421625	0.0602557	0.0752009
Qiang_Daofu	Moden	0.0134589	0.0129315	0.0183816	0.0988175	0.0577849	0.047378	0.0270113	0.0509002	0.027932	0.0518118	0.0613624	0.0690113	0.0228903	0.020997	0.0207829	0.0238711	0.0243652	0.0953821	0.119657	0.107058	0.0473097	0.101675	0.0936445	0.101999	0.103654	0.0923583	0.0637193	0.0414664	0.0315586	0.033708	0.028557	0.108574	0.0233792	0.0975559	0.0155229	0.0178576	0.0169698	0.0162134	0.0335862	0.0968508	0.0990427	0.0996297	0.105557	0.102236	0.0511245	0.0437363	0.0615867	0.0768065
Tibetan_Gangcha	Moden	0.0106405	0.0101472	0.0148546	0.0877413	0.0477437	0.0389679	0.0199766	0.0422404	0.0216741	0.0427869	0.0524299	0.0591938	0.0155136	0.0147405	0.0138196	0.0170065	0.0170947	0.083623	0.106413	0.0954247	0.0387376	0.0904442	0.0822985	0.090086	0.090951	0.0810938	0.0526053	0.032989	0.0233353	0.0248832	0.0246424	0.0972307	0.0192351	0.0864515	0.00942833	0.0109734	0.0113178	0.0105932	0.0263223	0.0856224	0.0867739	0.0861275	0.0944133	0.0893093	0.0422531	0.0356392	0.0510977	0.067216
Tibetan_Lhasa	Moden	0.0145534	0.014216	0.0188514	0.0935383	0.0551476	0.0449167	0.0254774	0.0506169	0.0288657	0.0486338	0.0580779	0.0648361	0.0226845	0.0217299	0.021096	0.0242187	0.0235875	0.0905782	0.11426	0.101586	0.0467646	0.0966997	0.0889114	0.0970239	0.0981289	0.0873095	0.0605059	0.0387409	0.0303949	0.0312312	0.0278097	0.102825	0.022879	0.0927797	0.0158266	0.016632	0.0167992	0.0166774	0.0323165	0.0916299	0.0941843	0.0940421	0.100503	0.0965242	0.0489577	0.040919	0.0585871	0.0724424
Salar_Xunhua	Moden	0.00880415	0.00859623	0.0123223	0.0713514	0.040963	0.032253	0.0152737	0.0448633	0.0239006	0.0315968	0.0391025	0.0454406	0.01426	0.0138845	0.0124181	0.0161767	0.0148794	0.0677487	0.0897235	0.0780462	0.0400809	0.0734137	0.0658018	0.0749645	0.076461	0.0646144	0.0473477	0.026035	0.0180544	0.0211834	0.0124893	0.0789311	0.00924263	0.0713077	0.00789138	0.00854699	0.00854429	0.00788956	0.0168887	0.0690143	0.0706342	0.0706735	0.0784875	0.0733604	0.0349636	0.0253144	0.0416984	0.0511737
Han_Zhejiang	Moden	0.000271602	0.00232455	0.0087668	0.0989173	0.0572158	0.0455222	0.0245722	0.0473964	0.0236834	0.0497097	0.0602249	0.067599	0.0203437	0.0184496	0.0199078	0.0221442	0.0210057	0.0954979	0.120038	0.106486	0.0478138	0.101613	0.093698	0.10192	0.10323	0.0919643	0.0629063	0.0389849	0.0274961	0.0315222	0.0233159	0.107408	0.017936	0.0978397	0.0122594	0.0132957	0.0134252	0.0120589	0.0310617	0.096413	0.0987764	0.0993838	0.106219	0.102106	0.0491361	0.0420991	0.0601243	0.0749702
Tibetan_Nagqu	Moden	0.0124546	0.0118696	0.0168895	0.0937746	0.0551184	0.0437662	0.0240014	0.0490218	0.0259232	0.0473999	0.0570342	0.0642566	0.0206366	0.0195029	0.0186206	0.0228622	0.021759	0.0903453	0.114618	0.101949	0.0455326	0.0974909	0.0889728	0.0972215	0.0982495	0.0877299	0.0600211	0.0373732	0.028819	0.0308667	0.0251938	0.103607	0.0203234	0.0927473	0.0145101	0.0153368	0.0147453	0.014351	0.0306832	0.091966	0.0944232	0.0943101	0.100772	0.0972462	0.0474486	0.0406354	0.0583206	0.0724662
Tibetan_Yajiang	Moden	0.010312	0.0102722	0.0153667	0.0970108	0.0559298	0.0456076	0.0250671	0.0498989	0.0267882	0.0498512	0.0596016	0.0672662	0.0206341	0.0203592	0.0195559	0.0223733	0.022028	0.0932096	0.117265	0.104743	0.0460457	0.0998431	0.0915031	0.100396	0.101614	0.0901722	0.0606948	0.0390361	0.0298218	0.0319986	0.0264074	0.105668	0.0209234	0.096083	0.0133877	0.0153199	0.0154436	0.013953	0.0317241	0.0943845	0.0968832	0.0973619	0.10392	0.0995701	0.0489078	0.0414178	0.0590382	0.0748028
Qiang_Danba	Moden	0.0160088	0.0159567	0.0209195	0.102599	0.0619778	0.0500802	0.0295673	0.0582762	0.031727	0.0545093	0.0640767	0.0714805	0.0253529	0.0246435	0.0248074	0.0280245	0.0266762	0.0978544	0.123127	0.110281	0.0530854	0.105431	0.0968088	0.105222	0.106496	0.0954324	0.0668959	0.0434996	0.0340107	0.0373789	0.0255717	0.109868	0.021685	0.101514	0.0178297	0.0189556	0.0200831	0.0193577	0.0356434	0.0990167	0.102275	0.103089	0.109649	0.104719	0.0536692	0.0464118	0.0651111	0.0789796
Tibetan_Shigatse	Moden	0.0154246	0.0147687	0.0200719	0.0959639	0.056548	0.0458121	0.0266382	0.0515972	0.0304433	0.0500362	0.0598525	0.0665744	0.0233097	0.0222407	0.0224197	0.0245152	0.0243954	0.09237	0.11593	0.103974	0.0482867	0.0988738	0.0909307	0.0990413	0.100517	0.089529	0.0616226	0.0403934	0.0311369	0.0328243	0.0296454	0.105519	0.0241734	0.0944532	0.016906	0.0180475	0.0181559	0.017478	0.0336593	0.0939846	0.0959035	0.0955623	0.102502	0.0982284	0.050269	0.042774	0.0598452	0.0748031
Tibetan_Xinlong	Moden	0.00112683	0.0026094	0.009409	0.0967513	0.0553731	0.0449723	0.0233519	0.0487612	0.024066	0.0490357	0.0579365	0.0655613	0.019418	0.0178287	0.0176911	0.0212	0.0208023	0.0926507	0.11738	0.10471	0.0465795	0.0998541	0.0906345	0.0998955	0.10165	0.089091	0.0611648	0.0379648	0.0278528	0.0305147	0.0213297	0.104838	0.0172787	0.0960875	0.011495	0.0126257	0.0126704	0.0115591	0.0299928	0.0938393	0.0962511	0.0969608	0.104275	0.0991718	0.0474842	0.0409359	0.0590689	0.0732147
Tibetan_Shannan	Moden	0.0164783	0.0157901	0.0204595	0.0945248	0.0566737	0.0465068	0.0268199	0.0518498	0.0299488	0.0497651	0.0592111	0.0653833	0.0237556	0.0230136	0.0219799	0.0252312	0.0245466	0.0907535	0.114659	0.102227	0.0481729	0.0977044	0.0896983	0.097571	0.099085	0.0883093	0.06156	0.040304	0.0318866	0.0332335	0.0290435	0.10387	0.0236944	0.0935033	0.0167741	0.0178409	0.0179386	0.0170423	0.0330029	0.0926336	0.0944697	0.093897	0.101232	0.097663	0.0499027	0.0425815	0.0591139	0.0726867
Dongxiang_Linxia	Moden	0.00659374	0.00605054	0.0107994	0.0730808	0.0409331	0.0319664	0.0142896	0.0439903	0.0216421	0.0321317	0.0398445	0.0458343	0.0125174	0.0120843	0.0103385	0.0139174	0.0137537	0.0684234	0.0909779	0.0795615	0.0389032	0.0756745	0.0677554	0.0760011	0.0775028	0.0664994	0.0455041	0.0246978	0.0154829	0.0200723	0.0119664	0.0806785	0.00844232	0.0725326	0.00563746	0.00677183	0.00696191	0.00676961	0.0164778	0.0703276	0.0713064	0.071746	0.080305	0.0741321	0.0333568	0.0254151	0.0418852	0.0528036
Dong_Hunan	Moden	0.00357536	0.00673748	0.0128065	0.100896	0.0618873	0.0512816	0.0310813	0.0539973	0.0307895	0.0548712	0.0648331	0.0717266	0.027172	0.0257292	0.0268582	0.0282802	0.0287513	0.0972486	0.122864	0.109604	0.0538983	0.104238	0.0956712	0.104886	0.106306	0.094819	0.0692229	0.0457705	0.0353286	0.0380238	0.0315877	0.109808	0.0262087	0.100399	0.0191339	0.0194075	0.0211249	0.0198832	0.0369218	0.0985892	0.1022	0.102685	0.108389	0.104689	0.0565272	0.0473249	0.0657406	0.0786927
Mongolia_EIA_4_Sagly	Ancient	0.0895775	0.0859441	0.0842838	0.0591433	0.0290136	0.0542849	0.0491861	0.0901653	0.0693054	0.0361632	0.0331332	0.0370622	0.0498962	0.0434021	0.0203461	0.0317654	0.0297322	0.0373334	0.0406698	0.0470462	0.065237	0.0451525	0.032041	0.0510625	0.0415995	0.0333157	0.0279618	0.0328742	0.00878467	0.0302572	0.0305383	0.0455878	0.0361125	0.0552171	0.0337975	0.0384804	0.0415542	0.038039	0.0286648	0.0512857	0.0229001	0.0152722	0.062249	0.0152327	0.0240022	0.0337441	0.0128455	0.0368689
Mongolia_LBA_4_CenterWest	Ancient	0.0706788	0.0679917	0.0702709	0.108916	0.0413919	0.0629242	0.0471633	0.06818	0.0466349	0.0612337	0.0673019	0.0740677	0.0361313	0.0296216	0.00804824	0.0204176	0.0196931	0.0899566	0.0995875	0.101763	0.0476822	0.0990604	0.0857582	0.102767	0.0942137	0.0845847	0.0391415	0.0385686	0.00996149	0.0292676	0.0420569	0.100704	0.0415256	0.105735	0.0229581	0.0265573	0.032701	0.0269893	0.0452999	0.101743	0.0768609	0.0700786	0.1152	0.0728136	0.0353943	0.0541004	0.0350445	0.0784364
Mongolia_EIA_1_SlabGrave	Ancient	0.0621818	0.0602791	0.0639397	0.125332	0.0505418	0.0686724	0.0474835	0.0597534	0.0368885	0.0715312	0.0799924	0.0885015	0.0314117	0.0241607	0.00508828	0.0147728	0.0154175	0.1073	0.11993	0.120791	0.041496	0.116619	0.102941	0.120656	0.113003	0.102337	0.0481142	0.0457515	0.0135636	0.0306571	0.0481562	0.11808	0.0453552	0.123095	0.017966	0.0221702	0.0291673	0.0233137	0.0507247	0.118619	0.0969113	0.0893197	0.132805	0.0923502	0.0443778	0.0626421	0.0454334	0.0945505
Mongolia_N_North	Ancient	0.0975064	0.096014	0.0988809	0.157925	0.094312	0.103794	0.0839499	0.102821	0.0778498	0.106189	0.115401	0.122807	0.0730532	0.0666061	0.0497766	0.0606013	0.0591006	0.145021	0.162023	0.158158	0.083192	0.153637	0.14131	0.156204	0.151821	0.141866	0.093854	0.0854857	0.0600262	0.0749936	0.0804487	0.156104	0.077855	0.155499	0.0621538	0.0649652	0.0704064	0.0652153	0.0879193	0.153296	0.138965	0.131777	0.164636	0.135532	0.0867529	0.0988851	0.0901711	0.130772
Boisman_MN	Ancient	0.0995842	0.0983403	0.102484	0.165072	0.10637	0.112048	0.091221	0.094413	0.0768281	0.114505	0.124206	0.131095	0.078352	0.0718584	0.0574479	0.0691459	0.0668941	0.153474	0.171953	0.167379	0.093659	0.162931	0.150293	0.164461	0.160935	0.150173	0.109352	0.0964587	0.0716843	0.0834394	0.0854759	0.163359	0.0822508	0.163395	0.0673472	0.0710375	0.0746961	0.0694889	0.0951333	0.160109	0.149476	0.142996	0.171891	0.147509	0.0985479	0.105524	0.102435	0.138427
Taiwan_Hanben	Ancient	0.0435146	0.0460957	0.051004	0.128573	0.0666153	0.0838528	0.0637959	0.0734224	0.0524722	0.0827945	0.0902612	0.0977813	0.0499988	0.0419874	0.0242814	0.0350475	0.0345842	0.111694	0.124169	0.125008	0.0682394	0.120265	0.107571	0.126568	0.120324	0.106353	0.0665528	0.0629308	0.0333173	0.0481087	0.0628165	0.121222	0.0595999	0.128048	0.0313028	0.0356678	0.0424296	0.036076	0.0620189	0.121884	0.103992	0.0969008	0.136523	0.0994847	0.0606539	0.0754777	0.0619084	0.099715
Wanggou_MN	Ancient	0.154979	0.155655	0.158227	0.215457	0.186483	0.178036	0.158811	0.20029	0.171874	0.173662	0.180562	0.186232	0.159372	0.157022	0.151494	0.157972	0.154068	0.21008	0.237128	0.222394	0.191319	0.21856	0.209674	0.219002	0.221567	0.208929	0.196052	0.168702	0.157476	0.165802	0.134226	0.217066	0.136023	0.215355	0.149455	0.151308	0.152138	0.1498	0.157444	0.213387	0.212606	0.211607	0.222314	0.216323	0.177826	0.166978	0.186103	0.192397
Xitoucun_LN	Ancient	0.171091	0.172878	0.175726	0.22464	0.207435	0.193054	0.17711	0.222029	0.197044	0.187905	0.194801	0.20086	0.180997	0.184451	0.17723	0.181735	0.179953	0.221262	0.245492	0.231302	0.214739	0.228886	0.219601	0.231654	0.234617	0.217781	0.21672	0.187385	0.180561	0.186204	0.148118	0.22949	0.152224	0.225365	0.172466	0.176746	0.173712	0.173756	0.173484	0.22241	0.226849	0.227426	0.23132	0.230789	0.197918	0.183098	0.200224	0.203514
BoY	Moden	0.0427913	0.0454393	0.050758	0.132804	0.104999	0.0874563	0.0678259	0.093382	0.0725386	0.090517	0.100378	0.107048	0.0680145	0.0682056	0.0725332	0.075143	0.0736825	0.134961	0.163369	0.146214	0.0952292	0.140567	0.134475	0.138929	0.143993	0.134156	0.112112	0.0858401	0.0813676	0.0802568	0.0713871	0.149237	0.0652692	0.131667	0.0639401	0.0626793	0.061906	0.0628239	0.075633	0.132717	0.142637	0.145258	0.138184	0.147667	0.0999801	0.0842474	0.109736	0.116544
Cham	Moden	0.0138345	0.0160045	0.0196127	0.0830388	0.0534561	0.0456268	0.0298844	0.0578901	0.0366919	0.0450261	0.0520732	0.0579722	0.0290387	0.0283923	0.0272803	0.0295864	0.0296448	0.0789355	0.100234	0.0893819	0.0550771	0.084749	0.0766586	0.0863639	0.088101	0.0766584	0.060342	0.0404882	0.0319962	0.0345118	0.0272666	0.0905434	0.0240556	0.0830814	0.0218373	0.0223731	0.0228778	0.0221568	0.0302779	0.0803736	0.0817434	0.0832742	0.0900495	0.0853809	0.0483984	0.0387682	0.0548627	0.0634666
CoLao	Moden	0.0341509	0.0367869	0.0419005	0.125064	0.0929628	0.0788384	0.0594503	0.0838551	0.062652	0.0824277	0.091896	0.0986837	0.0582286	0.058241	0.0598532	0.0618838	0.0611906	0.124863	0.150155	0.136592	0.0843796	0.131917	0.124046	0.13025	0.133894	0.122874	0.0992434	0.0760271	0.0685873	0.0692474	0.0625541	0.138315	0.0570613	0.124659	0.0520477	0.052724	0.0521972	0.0512961	0.0656957	0.124291	0.130863	0.132359	0.131169	0.134838	0.0874008	0.0754225	0.0973113	0.106683
Cong	Moden	0.0172804	0.0189978	0.0241751	0.104563	0.0693253	0.0580525	0.0390912	0.0620766	0.0419042	0.0613469	0.0711724	0.0772365	0.0371306	0.0356558	0.0364523	0.0387341	0.0383316	0.102145	0.125873	0.113572	0.0617089	0.108657	0.101323	0.108628	0.110874	0.0998983	0.0740998	0.0535331	0.0442576	0.0467487	0.0419622	0.115323	0.0367158	0.104049	0.0291295	0.0299694	0.0310854	0.0303488	0.0441591	0.103074	0.106253	0.106218	0.111291	0.109751	0.0633274	0.0543239	0.0722486	0.0845699
Dao	Moden	0.0118289	0.015065	0.0208074	0.107644	0.0699734	0.0585076	0.0396227	0.0609128	0.0402728	0.0626718	0.072675	0.0796631	0.0358385	0.0348377	0.036	0.0384697	0.0379849	0.105026	0.129086	0.116779	0.0608207	0.11212	0.104111	0.111478	0.11323	0.102271	0.0756151	0.0541102	0.0446312	0.047021	0.0427747	0.118939	0.0371232	0.106612	0.0294016	0.0290711	0.0300977	0.0288598	0.0456887	0.10606	0.109048	0.109943	0.11438	0.112855	0.0640095	0.0556833	0.0742076	0.0870878
Ede	Moden	0.02604	0.0281719	0.0311435	0.0913724	0.0651595	0.0568876	0.0405398	0.0698319	0.0491873	0.0542752	0.0615754	0.0667782	0.0418001	0.0401585	0.0397907	0.0423684	0.0424544	0.0872214	0.110047	0.0986306	0.0666186	0.0941126	0.0862394	0.0947931	0.0970673	0.0844924	0.0714816	0.0517186	0.0439044	0.0475501	0.0375953	0.0989593	0.0338733	0.0912215	0.0344335	0.035388	0.0352218	0.0342309	0.0410675	0.0888088	0.0907795	0.0924522	0.0977718	0.094131	0.0603919	0.0483426	0.0660366	0.071978
Giarai	Moden	0.0233047	0.0255463	0.0287623	0.0912719	0.0645461	0.0555733	0.039123	0.0662391	0.0467002	0.0534024	0.0613028	0.0667909	0.0393255	0.0378609	0.0374287	0.0394585	0.0397316	0.0879038	0.109304	0.0988603	0.0637821	0.0941254	0.0865527	0.0953986	0.0966826	0.0848353	0.0704341	0.0503641	0.0415063	0.0451231	0.038116	0.0997567	0.0337523	0.091305	0.032423	0.0325592	0.0334927	0.0314267	0.0400514	0.089233	0.090766	0.0927548	0.0978334	0.094537	0.0591883	0.0478221	0.064479	0.071894
HaNhi	Moden	0.0151071	0.0166122	0.0212859	0.103976	0.0659794	0.0555392	0.0356532	0.0586331	0.0372585	0.0587768	0.0688304	0.0754278	0.0325242	0.031284	0.0325037	0.034481	0.0333168	0.101113	0.124788	0.112728	0.0574669	0.108098	0.0999278	0.107209	0.109459	0.0987558	0.0719243	0.0507356	0.0404912	0.0433229	0.0392183	0.114376	0.0337964	0.103152	0.0257024	0.0265896	0.0270862	0.0256825	0.0423612	0.10253	0.105067	0.104884	0.110425	0.108184	0.0599703	0.0515801	0.0703454	0.0831432
Hmong	Moden	0.0303639	0.0332915	0.0382709	0.125921	0.0909053	0.0769537	0.0571611	0.0782469	0.0582397	0.0818854	0.0923492	0.0989206	0.0547739	0.0545082	0.0558188	0.0581878	0.0574928	0.126161	0.150895	0.137397	0.0791083	0.132055	0.12481	0.13045	0.133926	0.123274	0.0966049	0.0738912	0.0647802	0.0664927	0.0638346	0.139537	0.0567578	0.125004	0.0476061	0.0486195	0.0493612	0.0484087	0.0655563	0.125518	0.130457	0.131366	0.131535	0.133885	0.0849888	0.0748543	0.0952409	0.107833
KhoMu	Moden	0.0275182	0.0299551	0.0338577	0.109754	0.0781483	0.0667033	0.0478361	0.0742604	0.053635	0.0680618	0.0772746	0.0831979	0.046306	0.0470935	0.047751	0.0502076	0.0497181	0.108241	0.131964	0.118999	0.0730891	0.11385	0.107448	0.113858	0.116663	0.105656	0.084506	0.0620808	0.0548972	0.0571238	0.0490889	0.119894	0.044205	0.109245	0.0406587	0.041395	0.0414308	0.0406046	0.053242	0.108121	0.112681	0.114338	0.116294	0.1165	0.0733531	0.0614169	0.0811833	0.0902507
Kinh_Vietnam	Moden	0.00576665	0.00899469	0.0144356	0.0991302	0.0609823	0.0513558	0.0321323	0.0533778	0.0327333	0.05385	0.0639127	0.0706402	0.0278871	0.0267273	0.0268837	0.0292015	0.0298933	0.0955264	0.118767	0.107045	0.053445	0.102248	0.094052	0.102342	0.104101	0.0923795	0.06755	0.0455522	0.0359067	0.0377629	0.0344226	0.108641	0.0294602	0.0981151	0.0210158	0.0212462	0.022333	0.0215304	0.0370837	0.0965375	0.0985515	0.0996171	0.105483	0.101799	0.0554777	0.0471225	0.0637597	0.0781033
LaChi	Moden	0.0399391	0.0430519	0.0481234	0.130451	0.0994258	0.0845212	0.0662037	0.0906512	0.0699616	0.0880996	0.0984411	0.104275	0.0644626	0.0650428	0.0662601	0.0695125	0.0688654	0.132071	0.156203	0.142879	0.0918425	0.137597	0.130636	0.136246	0.140287	0.129163	0.107432	0.0826838	0.0757957	0.0756057	0.0693689	0.144812	0.0638364	0.130077	0.0593362	0.0593264	0.0595466	0.0588507	0.0726168	0.130492	0.137839	0.138923	0.13639	0.141717	0.094706	0.0811579	0.102892	0.113128
Vietnam_Lahu	Moden	0.0237974	0.0255055	0.0299826	0.11113	0.0770086	0.0645069	0.0452456	0.0687136	0.0484322	0.0677493	0.0773854	0.0837952	0.0432327	0.042821	0.0435345	0.0453704	0.0451912	0.109778	0.134155	0.121808	0.0687506	0.116609	0.109137	0.115264	0.118304	0.107602	0.0827969	0.0607627	0.053113	0.0538115	0.0484238	0.12322	0.0425593	0.110516	0.0364256	0.0372054	0.0373334	0.036387	0.0512406	0.110274	0.115032	0.115029	0.117183	0.117842	0.0706641	0.0608355	0.0815799	0.0914608
LoLo	Moden	0.0299903	0.0328483	0.0380605	0.119189	0.0870506	0.0741766	0.0556669	0.078626	0.0583242	0.0766593	0.0864783	0.092844	0.0529957	0.0538021	0.0545543	0.0573646	0.0574438	0.118851	0.143899	0.130691	0.0794675	0.125501	0.117856	0.123986	0.127643	0.116107	0.0950838	0.0714127	0.0630678	0.0646891	0.0580123	0.132419	0.0519887	0.11865	0.0479441	0.0479934	0.0486671	0.0475722	0.0610528	0.118172	0.124493	0.125313	0.1253	0.127866	0.0824774	0.070023	0.0914078	0.100295
Mang	Moden	0.0465214	0.0486085	0.053204	0.127753	0.0997828	0.085526	0.067875	0.0936536	0.0738552	0.0878259	0.0972717	0.103259	0.0677534	0.0678179	0.0706562	0.0716781	0.0716835	0.128671	0.153831	0.13947	0.0928446	0.135	0.128384	0.133324	0.137623	0.12687	0.107469	0.0846405	0.0773272	0.0786156	0.0696713	0.141628	0.0648523	0.127505	0.0628354	0.0626616	0.0623681	0.0624208	0.0729639	0.127227	0.134795	0.136503	0.133369	0.138958	0.0949375	0.081456	0.103812	0.110185
Muong	Moden	0.00947284	0.0129005	0.0184493	0.10287	0.0666208	0.0563201	0.0366406	0.0587458	0.0379083	0.0588538	0.0678182	0.0750141	0.0332984	0.0322474	0.0333182	0.0357043	0.035419	0.100373	0.123766	0.112133	0.0592133	0.106922	0.0983887	0.106553	0.109109	0.0973478	0.0725403	0.0509756	0.0418322	0.0439372	0.0383817	0.113017	0.0330204	0.102268	0.0262004	0.0266151	0.0274992	0.0265775	0.0414396	0.100912	0.103989	0.104881	0.109835	0.107605	0.0608096	0.0516875	0.069425	0.0819891
Nung	Moden	0.00784667	0.0114075	0.0171373	0.103198	0.0661166	0.0549228	0.0353303	0.0566301	0.0354752	0.058472	0.0684738	0.0753187	0.0313155	0.030487	0.030991	0.0343298	0.0334811	0.100665	0.123629	0.112291	0.0570835	0.106954	0.0995141	0.106685	0.109292	0.097395	0.0712242	0.0502267	0.0401046	0.0421068	0.0391763	0.113371	0.0328595	0.102667	0.0245398	0.0250308	0.0263071	0.0245138	0.0414709	0.1014	0.104101	0.104508	0.110117	0.107261	0.0600865	0.0513916	0.0689444	0.0824612
PaThen	Moden	0.0289623	0.0315416	0.0374471	0.122213	0.087783	0.0740571	0.0542257	0.0774887	0.0569346	0.0782637	0.0882427	0.094448	0.0520253	0.0522529	0.0540917	0.0566892	0.0557204	0.122234	0.146635	0.132796	0.0790128	0.12816	0.121113	0.126985	0.13082	0.120053	0.0941569	0.0709923	0.0621566	0.0641173	0.0589194	0.135724	0.0524342	0.12147	0.0468704	0.0464307	0.0475719	0.0455702	0.0619177	0.121416	0.127331	0.128621	0.128036	0.13054	0.0816725	0.07077	0.0934662	0.103364
PhuLa	Moden	0.0136547	0.0163321	0.0211373	0.105889	0.0687755	0.0576996	0.0379099	0.0605184	0.0394131	0.0608596	0.0707166	0.0775637	0.0352848	0.0349035	0.0341575	0.0369011	0.0369453	0.103388	0.126887	0.115198	0.0602702	0.109571	0.101721	0.109283	0.111815	0.100331	0.0747451	0.0533707	0.0425725	0.0453745	0.0416624	0.11595	0.0358397	0.104841	0.0284302	0.0287557	0.0295946	0.0275656	0.0443672	0.103702	0.107054	0.106846	0.11224	0.109735	0.0636491	0.0538786	0.0715692	0.0848532
Sila	Moden	0.0383678	0.0393738	0.0441538	0.124669	0.0917764	0.0781111	0.0583591	0.0824778	0.0621266	0.0810416	0.0914809	0.0976255	0.0571319	0.0567434	0.059374	0.0602982	0.0601425	0.12493	0.149565	0.136171	0.0823982	0.131877	0.124391	0.129307	0.132733	0.1222	0.0988007	0.0746673	0.0672703	0.0681435	0.0619721	0.138615	0.0565028	0.123482	0.0513503	0.0512569	0.0512166	0.0513343	0.0658726	0.124455	0.12985	0.131448	0.130371	0.132938	0.0865795	0.0739493	0.0958151	0.106608
Tay	Moden	0.0116977	0.0150858	0.0206469	0.107508	0.0706006	0.0588698	0.0389644	0.0603234	0.0393371	0.0625308	0.0727415	0.0798597	0.0356551	0.0347263	0.0358424	0.0384802	0.0381135	0.105481	0.128901	0.116867	0.0606051	0.111451	0.10411	0.11153	0.113901	0.102569	0.0765041	0.0549736	0.0448768	0.046222	0.0427405	0.118745	0.0367747	0.10691	0.0289822	0.0294947	0.0301461	0.0285583	0.0458439	0.105872	0.110105	0.110518	0.114346	0.113523	0.0659296	0.0554731	0.0733603	0.0867785
Mlabri	Moden	0.137756	0.14022	0.143898	0.202779	0.205897	0.170829	0.156666	0.200324	0.179893	0.172636	0.182234	0.186085	0.169161	0.173455	0.185207	0.184021	0.18264	0.219337	0.251699	0.228209	0.201388	0.223118	0.221383	0.216362	0.228953	0.219699	0.217189	0.183012	0.18788	0.184067	0.158762	0.234493	0.153299	0.20232	0.172146	0.169562	0.166152	0.169183	0.166178	0.210269	0.232548	0.239466	0.204542	0.241964	0.201678	0.167812	0.212802	0.198241
Htin_Mal	Moden	0.0509401	0.0535526	0.0569442	0.127183	0.101922	0.0876114	0.0703348	0.100137	0.0792831	0.0890348	0.097567	0.102813	0.072704	0.0725885	0.0751832	0.0760235	0.0755175	0.128837	0.153983	0.139766	0.099117	0.134197	0.127058	0.132936	0.136668	0.126693	0.109948	0.0865205	0.0794344	0.0825781	0.0713094	0.140887	0.0665736	0.126359	0.0669298	0.0671595	0.0660894	0.0655543	0.0749438	0.127039	0.133897	0.135759	0.13281	0.138137	0.097831	0.0831818	0.105946	0.110403
Wuzhuangguoliang_LN	Ancient	0.1178	0.116583	0.12072	0.181436	0.134983	0.136806	0.119195	0.146631	0.124285	0.134195	0.144574	0.149691	0.118839	0.114132	0.101947	0.110078	0.104405	0.170512	0.186609	0.182124	0.14485	0.181458	0.169265	0.183641	0.181729	0.166805	0.13584	0.11953	0.108583	0.117834	0.101969	0.180589	0.103579	0.179214	0.101713	0.106145	0.11314	0.107819	0.115252	0.178506	0.168963	0.173023	0.188047	0.174582	0.126006	0.130099	0.136397	0.154526
[truncated: 190 more columns]

## Sheet: Table S6
Table S6. The shared genetic drift between Boshu Hui, Nanchong Han and other ancient/modern Eurasians.
ind	Hui_Boshu	Hui_Guizhou	Han_Nanchong	Cambodian	Htin_Mal	KhoMu	Kinh_HGDP	Kinh_HoChiMinh1K	Kinh_Vietnam	Mang	Mlabri	Muong	Vietnamese	Ami	Atayal	Cham	Dusun	Ede	Giarai	Ilocano	Kankanaey	Malay	Murut	Tagalog	Visayan	Abazin	Abkhasian	Adygei	Circassian	Ingushian	Kabardinian	Kubachinian	Lak	Chukchi	Koryak	Aleut	Eskimo_ChaplinSireniki	Eskimo_Naukan	Dao	Hmong	Miao_HGDP	PaThen	She_HGDP	Xijia_Kaili	Dongjia_Kaili	Gejia_Kaili	Kurd	Ossetian	Russian
Hui_Boshu	0	0.291818	0.298531	0.282279	0.286679	0.288258	0.292864	0.293909	0.294106	0.289727	0.284058	0.29378	0.294319	0.295513	0.293608	0.281694	0.289813	0.27935	0.279696	0.290405	0.295712	0.280341	0.291308	0.287026	0.285537	0.222777	0.215588	0.219349	0.221546	0.219651	0.221146	0.218214	0.219289	0.279553	0.281718	0.243253	0.278099	0.277293	0.296636	0.297244	0.297923	0.295613	0.298637	0.297213	0.297415	0.298619	0.213764	0.220544	0.219611
Han_Nanchong	0.298531	0.29413	0	0.285409	0.290019	0.291493	0.29635	0.297429	0.297683	0.292758	0.28714	0.297486	0.297985	0.299302	0.297507	0.284763	0.293354	0.282523	0.282833	0.293983	0.299439	0.283358	0.294815	0.290106	0.288946	0.222257	0.214842	0.218506	0.220871	0.218899	0.220633	0.217562	0.218567	0.280781	0.283184	0.243324	0.279304	0.278609	0.300232	0.300675	0.301176	0.298875	0.3017	0.300451	0.301011	0.302086	0.2129	0.219915	0.218828
Wuzhuangguoliang_LN	0.318394	0.315085	0.320121	0.299492	0.305833	0.306822	0.316528	0.312997	0.313684	0.307001	0.303403	0.311036	0.314719	0.316182	0.310523	0.299852	0.309178	0.294852	0.297799	0.304342	0.314196	0.298612	0.310834	0.304071	0.309591	0.245235	0.238518	0.240092	0.244822	0.237525	0.240667	0.239217	0.238672	0.308638	0.3166	0.267078	0.312785	0.30574	0.315748	0.320766	0.321658	0.317144	0.321074	0.317079	0.319311	0.318574	0.233195	0.240698	0.241967
Han_Shanghai	0.301663	0.297025	0.303894	0.287153	0.290669	0.292293	0.298338	0.299789	0.300172	0.294509	0.289619	0.299406	0.299171	0.30194	0.299883	0.285943	0.295283	0.28343	0.283912	0.297455	0.301543	0.285193	0.296088	0.29273	0.291017	0.225046	0.217802	0.221478	0.224437	0.221663	0.223722	0.220151	0.222552	0.284615	0.28732	0.247176	0.283486	0.281801	0.302238	0.302499	0.303474	0.301615	0.304718	0.302009	0.301731	0.302987	0.215374	0.223193	0.222056
Han_Hubei	0.30037	0.295629	0.303119	0.287137	0.291814	0.293616	0.298435	0.299784	0.300318	0.295065	0.288596	0.300103	0.300545	0.302472	0.300688	0.286942	0.296252	0.284216	0.284191	0.296794	0.303133	0.28556	0.297963	0.293063	0.291019	0.222997	0.215686	0.219112	0.221426	0.219013	0.221132	0.218171	0.218727	0.283412	0.285289	0.244932	0.281267	0.280813	0.302477	0.303561	0.30343	0.301202	0.304581	0.302508	0.30291	0.304123	0.213655	0.220363	0.219423
Han_SouthChina1K	0.299255	0.294851	0.30238	0.287812	0.292411	0.293895	0.299152	0.301075	0.30066	0.294999	0.289613	0.300736	0.300807	0.302864	0.300942	0.287279	0.296704	0.285256	0.285457	0.297415	0.302987	0.286096	0.298368	0.293034	0.292092	0.223253	0.215922	0.219559	0.221971	0.219756	0.221592	0.218721	0.219764	0.281504	0.284042	0.244413	0.279997	0.279302	0.303103	0.303092	0.302867	0.301498	0.304311	0.302071	0.302668	0.303667	0.213921	0.220863	0.220014
Han_Fujian	0.299217	0.294783	0.30247	0.287841	0.291724	0.293242	0.298878	0.300125	0.300202	0.294237	0.289405	0.300834	0.300007	0.302738	0.301464	0.286659	0.296224	0.284619	0.284426	0.297624	0.303583	0.285554	0.2978	0.293197	0.291809	0.221667	0.2148	0.21837	0.220775	0.218525	0.220236	0.217347	0.21856	0.280707	0.283252	0.24309	0.279732	0.278577	0.302694	0.303101	0.302904	0.301199	0.304664	0.302236	0.302389	0.30325	0.212895	0.219727	0.218496
Han_Beijing1K	0.299204	0.294708	0.301717	0.28537	0.289931	0.291474	0.296486	0.298773	0.298052	0.292872	0.286871	0.297604	0.29812	0.299628	0.297773	0.284955	0.293551	0.282383	0.282727	0.294377	0.299601	0.283668	0.295161	0.290594	0.289201	0.223582	0.21614	0.219884	0.222197	0.220232	0.222003	0.219096	0.219994	0.283061	0.285261	0.245135	0.281545	0.28065	0.300251	0.300908	0.301688	0.29949	0.302926	0.3	0.300195	0.301398	0.214219	0.22126	0.220337
Han_Henan	0.299173	0.295045	0.301403	0.284385	0.288467	0.290184	0.295655	0.296566	0.296726	0.291687	0.285576	0.296394	0.297239	0.297976	0.296247	0.283982	0.292121	0.281339	0.281836	0.292836	0.298398	0.282348	0.293382	0.289633	0.287829	0.224964	0.217604	0.221223	0.22332	0.221202	0.223375	0.220276	0.22128	0.283699	0.28606	0.246138	0.281755	0.281438	0.299156	0.299943	0.301187	0.298494	0.301431	0.298632	0.298832	0.30054	0.215102	0.222408	0.221694
Luoheguxiang_LBIA	0.298888	0.294451	0.301279	0.282997	0.287599	0.290688	0.295261	0.295841	0.296495	0.291579	0.282209	0.294369	0.296548	0.297804	0.296541	0.282205	0.290132	0.280203	0.280462	0.29283	0.297975	0.282531	0.293549	0.288832	0.287694	0.22371	0.216395	0.220954	0.224293	0.22102	0.222675	0.220758	0.220516	0.284175	0.286185	0.245578	0.283118	0.281414	0.298658	0.300496	0.299359	0.298796	0.301619	0.298395	0.298423	0.299196	0.214751	0.222888	0.221237
Han_Jiangsu	0.29883	0.294353	0.301218	0.284608	0.288808	0.290573	0.29647	0.297442	0.297656	0.292692	0.286368	0.29666	0.297706	0.299199	0.298139	0.284078	0.292626	0.281592	0.281811	0.293489	0.299516	0.282824	0.294195	0.289718	0.288605	0.22234	0.215029	0.2188	0.221316	0.218768	0.220738	0.217605	0.218635	0.28241	0.284445	0.244009	0.280893	0.279916	0.299937	0.300385	0.300659	0.298884	0.30216	0.299225	0.2995	0.300654	0.213054	0.220044	0.218981
Han_Chongqing	0.298746	0.294743	0.302038	0.287259	0.291723	0.293452	0.297941	0.299194	0.299213	0.294698	0.289808	0.299708	0.299398	0.30147	0.29936	0.286336	0.295281	0.284368	0.284713	0.294674	0.301779	0.284729	0.296701	0.291446	0.290819	0.222436	0.215416	0.218784	0.221551	0.219021	0.221499	0.218039	0.218883	0.281421	0.283818	0.243723	0.279673	0.279431	0.30203	0.302638	0.302376	0.301478	0.30305	0.301875	0.30197	0.302935	0.213614	0.220156	0.21933
Han_Zhejiang	0.298711	0.294184	0.301649	0.285536	0.290524	0.290601	0.29714	0.298026	0.29836	0.292618	0.287064	0.297891	0.298651	0.30025	0.297969	0.284519	0.293599	0.282004	0.282734	0.295623	0.300074	0.283952	0.295352	0.290251	0.289904	0.221836	0.214729	0.218131	0.220192	0.218726	0.219968	0.217355	0.218552	0.281195	0.284132	0.243275	0.280315	0.279482	0.300325	0.300783	0.301701	0.299128	0.302577	0.300546	0.300308	0.301425	0.212482	0.219321	0.218472
She_HGDP	0.298637	0.294117	0.3017	0.287272	0.292119	0.29354	0.298937	0.299854	0.300092	0.295017	0.289328	0.30032	0.300195	0.302318	0.300788	0.286694	0.296027	0.284757	0.284786	0.297212	0.302229	0.285176	0.297668	0.292395	0.290929	0.221825	0.214688	0.218437	0.220723	0.218923	0.220668	0.217623	0.218265	0.280729	0.283354	0.243154	0.279192	0.278776	0.302548	0.304476	0.303109	0.301988	0	0.3028	0.303264	0.304477	0.212858	0.219801	0.219054
Gejia_Kaili	0.298619	0.294675	0.302086	0.289716	0.295397	0.296139	0.300182	0.300919	0.301186	0.29693	0.292545	0.302532	0.301632	0.303453	0.301615	0.288977	0.297617	0.287829	0.287918	0.298721	0.303267	0.287457	0.299445	0.292662	0.292431	0.222524	0.21474	0.2185	0.220909	0.218941	0.220523	0.217292	0.218651	0.2788	0.281177	0.242642	0.27711	0.276571	0.305617	0.319305	0.305846	0.307426	0.304477	0.312606	0.314469	0	0.212625	0.219743	0.218937
Tujia_HGDP	0.298097	0.293674	0.300967	0.285748	0.289889	0.292191	0.297027	0.297832	0.298148	0.293528	0.287801	0.298411	0.29857	0.300444	0.298674	0.28527	0.294271	0.28303	0.283342	0.294914	0.300574	0.283899	0.295823	0.290725	0.289933	0.222116	0.214867	0.21862	0.220867	0.219015	0.220543	0.21746	0.218644	0.280694	0.283606	0.243432	0.279601	0.278433	0.301002	0.302148	0.301905	0.300095	0.302383	0.30074	0.301078	0.30249	0.212961	0.219814	0.218935
Miao_HGDP	0.297923	0.293729	0.301176	0.287755	0.293331	0.293555	0.298246	0.299158	0.29941	0.295443	0.289645	0.299734	0.300008	0.300951	0.299164	0.286627	0.295193	0.285271	0.285082	0.295821	0.301298	0.285417	0.297195	0.290949	0.290264	0.222709	0.215217	0.218875	0.221251	0.219292	0.221049	0.217917	0.219143	0.280245	0.282413	0.243439	0.278544	0.277605	0.302276	0.306151	0	0.302441	0.303109	0.303583	0.304133	0.305846	0.213322	0.220209	0.219409
Pingliangtai_LN	0.297845	0.293159	0.300408	0.282416	0.287765	0.288845	0.29412	0.295796	0.295049	0.290757	0.28439	0.295287	0.295172	0.296922	0.295374	0.282084	0.290451	0.279188	0.279797	0.290854	0.297063	0.280759	0.291887	0.288253	0.287776	0.221279	0.214092	0.217799	0.220649	0.218748	0.220668	0.21679	0.217371	0.282426	0.285095	0.242558	0.279877	0.278858	0.298279	0.299195	0.300451	0.296927	0.30165	0.298045	0.297897	0.299454	0.212216	0.219236	0.218026
Taiwan_Gongguan	0.297844	0.292538	0.301635	0.291811	0.29746	0.29532	0.301597	0.303194	0.304712	0.299052	0.292473	0.305565	0.304471	0.322153	0.316183	0.290175	0.311671	0.287584	0.288232	0.312693	0.321402	0.294316	0.313432	0.304941	0.307841	0.22242	0.213329	0.218043	0.22034	0.21822	0.219997	0.216922	0.216454	0.278937	0.282363	0.245073	0.276097	0.276006	0.30629	0.304371	0.303641	0.302991	0.30487	0.303864	0.303978	0.306158	0.21139	0.218721	0.218665
Han_SichuanHO	0.297804	0.293466	0.300556	0.285637	0.290394	0.291851	0.296928	0.297794	0.297963	0.292924	0.28804	0.297534	0.298104	0.299972	0.297852	0.285035	0.293547	0.282645	0.283099	0.29398	0.300061	0.283875	0.295124	0.290459	0.28928	0.221772	0.214507	0.218322	0.220624	0.218559	0.22067	0.218044	0.218385	0.281063	0.283553	0.243729	0.279557	0.278684	0.300539	0.30087	0.301343	0.299191	0.301891	0.29987	0.300179	0.301387	0.212519	0.219803	0.218801
Jinchankou_LN	0.297734	0.293004	0.299189	0.280529	0.286088	0.286079	0.291231	0.291955	0.292669	0.289786	0.284345	0.290572	0.292439	0.293074	0.289233	0.279539	0.286604	0.276845	0.277137	0.287423	0.293649	0.277262	0.287184	0.284187	0.281247	0.220705	0.214415	0.217913	0.220398	0.216798	0.219707	0.216846	0.218267	0.284475	0.287735	0.243726	0.285109	0.281468	0.294496	0.297979	0.297989	0.29328	0.299516	0.294894	0.296532	0.296033	0.212294	0.219034	0.21776
Han_Guangdong	0.2977	0.293308	0.300927	0.288031	0.292988	0.294588	0.299433	0.300199	0.30057	0.294827	0.290103	0.300994	0.300853	0.303512	0.301705	0.287583	0.29695	0.286102	0.286159	0.297962	0.303106	0.286202	0.299061	0.292834	0.29212	0.22181	0.214776	0.218391	0.220404	0.218658	0.220365	0.217498	0.218237	0.279072	0.281406	0.243043	0.278014	0.276465	0.303303	0.30225	0.30251	0.300506	0.303161	0.30185	0.302332	0.303137	0.212637	0.219739	0.218579
Chuanqing_Bijie	0.297615	0.293363	0.300855	0.286414	0.291573	0.292753	0.297238	0.298287	0.298451	0.293921	0.289023	0.298944	0.298656	0.300513	0.298412	0.285508	0.294437	0.28439	0.28414	0.295122	0.300622	0.284728	0.296142	0.290833	0.289669	0.221548	0.214383	0.217925	0.220253	0.218361	0.219951	0.217282	0.218129	0.279058	0.281477	0.24232	0.277679	0.277096	0.301553	0.30555	0.301867	0.300641	0.30212	0.3032	0.304176	0.305501	0.212299	0.219357	0.21815
Korean	0.297557	0.293277	0.299985	0.282535	0.286662	0.288556	0.294315	0.29514	0.295195	0.290035	0.283834	0.294692	0.29532	0.296746	0.295116	0.281873	0.291094	0.279278	0.27933	0.291416	0.297124	0.280683	0.292073	0.288423	0.286855	0.22207	0.214931	0.2187	0.221039	0.219094	0.220771	0.21749	0.218642	0.284342	0.286663	0.244135	0.282574	0.2815	0.297514	0.297899	0.299373	0.296509	0.300561	0.297457	0.297226	0.298892	0.212446	0.219828	0.219013
Han_Shandong	0.297491	0.293192	0.30025	0.282904	0.286805	0.289075	0.294444	0.295334	0.29549	0.290447	0.284975	0.294544	0.295693	0.297042	0.294651	0.282398	0.290478	0.279253	0.279789	0.291739	0.296709	0.281077	0.291829	0.288307	0.286528	0.222377	0.215138	0.219185	0.221325	0.219101	0.221068	0.218624	0.218631	0.282478	0.284834	0.244089	0.281299	0.280338	0.297514	0.298859	0.299936	0.297045	0.300748	0.297911	0.29741	0.29893	0.213224	0.2202	0.219346
Dong_Hunan	0.297466	0.293177	0.301008	0.289079	0.294289	0.295165	0.300035	0.300747	0.300825	0.296038	0.292593	0.301518	0.301534	0.303536	0.301874	0.287996	0.297685	0.287272	0.287315	0.298219	0.303368	0.287251	0.299196	0.293147	0.293133	0.221811	0.21486	0.218474	0.220888	0.21869	0.220585	0.216911	0.21824	0.279029	0.281409	0.242525	0.277353	0.276387	0.304263	0.305096	0.303475	0.302785	0.303164	0.303714	0.305002	0.306223	0.213096	0.219696	0.218476
Dongjia_Kaili	0.297415	0.293148	0.301011	0.288608	0.294773	0.295545	0.299296	0.300339	0.300399	0.296118	0.292245	0.301528	0.301174	0.302914	0.300976	0.288309	0.297161	0.287602	0.2873	0.297608	0.301998	0.287084	0.298905	0.291779	0.291379	0.221252	0.214149	0.217729	0.219857	0.217791	0.220134	0.21687	0.217476	0.278163	0.279981	0.241664	0.27651	0.275582	0.304971	0.315535	0.304133	0.305542	0.303264	0.309352	0	0.314469	0.211792	0.219129	0.217831
Dacaozi_IA	0.29739	0.292814	0.299942	0.282415	0.286052	0.28867	0.29347	0.294248	0.293761	0.29029	0.283381	0.294151	0.294054	0.294299	0.293678	0.282358	0.289568	0.278628	0.27939	0.290564	0.295698	0.279496	0.290641	0.286132	0.285917	0.223358	0.216049	0.219725	0.222712	0.220863	0.222936	0.218207	0.21957	0.283363	0.285088	0.245015	0.281777	0.281726	0.296666	0.29782	0.29863	0.295699	0.300076	0.296714	0.297694	0.298331	0.21419	0.221268	0.220705
Han_Shanxi	0.297376	0.293152	0.299481	0.282881	0.286139	0.288224	0.29324	0.294343	0.295067	0.289823	0.284026	0.293747	0.294825	0.295984	0.294083	0.281835	0.28968	0.279267	0.279413	0.290535	0.296245	0.280532	0.291419	0.287483	0.286364	0.223634	0.216412	0.220282	0.22291	0.220854	0.222091	0.219337	0.220122	0.282923	0.285008	0.244978	0.281403	0.28048	0.296758	0.29821	0.299283	0.296398	0.300413	0.297046	0.296748	0.298393	0.214553	0.221516	0.220659
Dong_Guizhou	0.297369	0.292985	0.300945	0.289358	0.294687	0.295626	0.299936	0.300891	0.301263	0.296656	0.292388	0.302871	0.301673	0.303477	0.30153	0.288986	0.297914	0.287841	0.287503	0.298105	0.303538	0.287071	0.2994	0.29286	0.292438	0.22151	0.214278	0.217883	0.220395	0.218313	0.219733	0.217153	0.218046	0.278716	0.280881	0.241858	0.277042	0.276216	0.304623	0.305853	0.302865	0.302832	0.303527	0.304006	0.30527	0.306532	0.212594	0.219415	0.218241
Wadian_LN	0.297348	0.292631	0.299551	0.281022	0.286244	0.288098	0.291937	0.293391	0.293878	0.289545	0.281995	0.293076	0.293523	0.294413	0.293411	0.280866	0.288513	0.277406	0.278563	0.289575	0.294267	0.278686	0.290286	0.285523	0.28516	0.221419	0.213275	0.217691	0.219823	0.217483	0.219556	0.21611	0.216633	0.282001	0.284587	0.242168	0.280694	0.280957	0.295968	0.297463	0.299166	0.295452	0.299719	0.297548	0.296224	0.297261	0.212005	0.218651	0.217559
CoLao	0.297321	0.293469	0.300643	0.290849	0.296516	0.297511	0.300547	0.301477	0.301604	0.298052	0.294392	0.302802	0.302339	0.304754	0.302591	0.289479	0.298257	0.288932	0.289106	0.298149	0.303497	0.288801	0.299908	0.293373	0.292762	0.223504	0.216169	0.219848	0.222519	0.219907	0.222071	0.219413	0.219927	0.278835	0.281088	0.242885	0.277616	0.276413	0.304783	0.307806	0.3037	0.303193	0.303188	0.305156	0.306831	0.307664	0.214591	0.221201	0.220155
Hmong	0.297244	0.293568	0.300675	0.2888	0.294429	0.294719	0.298738	0.299606	0.299846	0.295993	0.291479	0.300737	0.300475	0.302088	0.300137	0.287665	0.296312	0.286588	0.286473	0.296917	0.301581	0.286508	0.29842	0.291424	0.2915	0.222367	0.21492	0.218501	0.220814	0.218928	0.220758	0.217262	0.218503	0.279061	0.281235	0.242588	0.277479	0.276609	0.305353	0	0.306151	0.308362	0.304476	0.3137	0.315535	0.319305	0.213128	0.219749	0.218838
Xijia_Kaili	0.297213	0.292894	0.300451	0.28779	0.293658	0.294244	0.297883	0.298975	0.299305	0.295237	0.291093	0.300101	0.299585	0.301621	0.299334	0.286996	0.295722	0.285671	0.285841	0.296419	0.300827	0.285944	0.297562	0.290946	0.290836	0.221888	0.214556	0.217827	0.220408	0.21828	0.219997	0.216788	0.217861	0.277813	0.27992	0.241636	0.276269	0.275094	0.303559	0.3137	0.303583	0.304734	0.3028	0	0.309352	0.312606	0.212236	0.219246	0.218301
Japanese_Tokyo1K	0.296833	0.292637	0.299241	0.283217	0.287509	0.288962	0.293907	0.296771	0.295226	0.290456	0.284927	0.294694	0.295488	0.297529	0.295349	0.282655	0.291212	0.280029	0.280372	0.292631	0.297399	0.281702	0.293041	0.288794	0.287462	0.224123	0.21674	0.220481	0.222852	0.220609	0.222248	0.219695	0.220387	0.28529	0.287991	0.2463	0.284008	0.282954	0.297358	0.297817	0.299087	0.296838	0.300219	0.297081	0.297077	0.298214	0.214557	0.221889	0.220874
Haojiatai_LN	0.296757	0.291807	0.29841	0.281202	0.286962	0.28739	0.292816	0.292702	0.293461	0.289381	0.281753	0.291722	0.292806	0.293977	0.292888	0.2804	0.289283	0.277233	0.277392	0.289443	0.294858	0.278989	0.290908	0.284745	0.285174	0.222202	0.212335	0.21765	0.219846	0.216507	0.218771	0.215689	0.217673	0.278124	0.280423	0.239778	0.276613	0.276981	0.295859	0.297569	0.299441	0.296603	0.298668	0.296053	0.295995	0.298057	0.210696	0.218898	0.21696
Jiaozuoniecun_LBIA	0.296707	0.291546	0.298773	0.281379	0.285431	0.287536	0.293102	0.29397	0.293667	0.288404	0.281502	0.291901	0.294012	0.294452	0.292188	0.280437	0.289708	0.27555	0.277709	0.290842	0.296368	0.277674	0.292188	0.285226	0.284653	0.22085	0.211964	0.21712	0.218857	0.217157	0.219324	0.216168	0.216897	0.280444	0.283083	0.242555	0.278297	0.276278	0.295715	0.296849	0.299063	0.295795	0.299295	0.296825	0.295911	0.296849	0.21095	0.21765	0.216752
Dao	0.296636	0.292548	0.300232	0.289893	0.295695	0.295948	0.300339	0.301329	0.301783	0.29741	0.293073	0.302686	0.301964	0.30448	0.302182	0.289179	0.298776	0.288243	0.288378	0.298715	0.303945	0.287342	0.300087	0.293269	0.292815	0.222309	0.214745	0.218478	0.221044	0.218615	0.220459	0.217891	0.218662	0.27818	0.280534	0.242794	0.276517	0.276096	0	0.305353	0.302276	0.302651	0.302548	0.303559	0.304971	0.305617	0.212705	0.219628	0.218781
Mulam_Luocheng	0.296615	0.292207	0.30017	0.289588	0.295322	0.295748	0.300553	0.301173	0.301402	0.296695	0.292187	0.302851	0.301889	0.304026	0.301968	0.288973	0.298088	0.287975	0.287719	0.298007	0.303885	0.287238	0.299708	0.293372	0.292786	0.221157	0.21398	0.217424	0.21963	0.217816	0.219751	0.216808	0.217419	0.277784	0.280163	0.241471	0.276486	0.275371	0.304373	0.303046	0.301737	0.301778	0.302993	0.302387	0.303636	0.304307	0.211872	0.218897	0.217809
TamHang_Unknown	0.29645	0.293426	0.29804	0.304544	0.308457	0.309453	0.305501	0.304925	0.306824	0.309147	0.309379	0.307488	0.307154	0.310196	0.303418	0.300167	0.308265	0.302691	0.308693	0.297653	0.307326	0.302446	0.310663	0.298549	0.302999	0.237736	0.230657	0.231288	0.237607	0.237627	0.234988	0.235047	0.233838	0.281436	0.286235	0.253439	0.280854	0.277913	0.306205	0.303815	0.30269	0.303076	0.299292	0.304984	0.300975	0.302419	0.229482	0.232447	0.233407
Maonan_Huanjiang	0.296416	0.292298	0.300263	0.29043	0.29599	0.296522	0.301056	0.301898	0.302335	0.296993	0.293233	0.303582	0.302764	0.304698	0.302417	0.289832	0.299304	0.288923	0.288937	0.298696	0.304492	0.288473	0.300957	0.294013	0.293887	0.221427	0.214364	0.218099	0.220075	0.21828	0.220089	0.217387	0.217902	0.277185	0.279774	0.241703	0.275634	0.27494	0.30546	0.304052	0.302551	0.30258	0.303102	0.303212	0.304729	0.305101	0.21231	0.219244	0.218384
Zhuang_Guangxi	0.296189	0.29193	0.299762	0.289364	0.294862	0.295728	0.299876	0.300863	0.301294	0.296237	0.291911	0.30241	0.301722	0.303951	0.301902	0.288754	0.297679	0.288094	0.287952	0.298215	0.303536	0.287543	0.299807	0.293414	0.293155	0.22166	0.214434	0.217867	0.220292	0.218125	0.220122	0.217156	0.217857	0.277406	0.279699	0.241505	0.276126	0.274828	0.304133	0.302961	0.301735	0.301464	0.302535	0.302059	0.303687	0.304203	0.212341	0.219275	0.218364
Qiang_Danba	0.296104	0.29076	0.29812	0.28138	0.285582	0.287882	0.291814	0.292753	0.293202	0.289728	0.282272	0.292364	0.293151	0.293528	0.291731	0.280603	0.287702	0.2782	0.278379	0.288056	0.29331	0.27918	0.289084	0.285621	0.283538	0.222275	0.215356	0.218747	0.221361	0.219195	0.220756	0.217913	0.218853	0.28202	0.283813	0.243884	0.280193	0.279937	0.295365	0.297109	0.298493	0.294518	0.298481	0.296101	0.295662	0.297385	0.213362	0.22036	0.219292
Japanese_HGDP	0.296049	0.291966	0.298496	0.282255	0.286515	0.288164	0.292954	0.294332	0.294602	0.289679	0.28408	0.293679	0.294554	0.296803	0.294486	0.281844	0.290177	0.279011	0.279623	0.292032	0.296651	0.280756	0.291848	0.287792	0.28666	0.223198	0.215742	0.219357	0.221799	0.219393	0.221288	0.218523	0.219364	0.284314	0.287141	0.245146	0.282793	0.281882	0.296526	0.297247	0.298116	0.295867	0.299376	0.296367	0.296412	0.297615	0.213757	0.220686	0.219838
Erdaojingzi_LN	0.29601	0.291749	0.298393	0.280543	0.283729	0.285286	0.292482	0.292477	0.292656	0.28906	0.281143	0.292391	0.292772	0.293973	0.292443	0.279719	0.286503	0.276995	0.275793	0.28947	0.294399	0.278216	0.288341	0.286489	0.283496	0.220752	0.212934	0.216733	0.219508	0.216627	0.21859	0.217506	0.217549	0.280685	0.284907	0.242038	0.27856	0.27857	0.295814	0.296845	0.299348	0.295571	0.298485	0.296204	0.294613	0.296077	0.211189	0.218205	0.217865
Xiaowu_MN	0.295919	0.290817	0.298011	0.279548	0.282636	0.285601	0.29164	0.292438	0.292258	0.286919	0.281249	0.292075	0.291561	0.294836	0.292043	0.280106	0.287247	0.276276	0.277424	0.28907	0.294559	0.278526	0.290056	0.285453	0.284944	0.22094	0.213288	0.217739	0.218108	0.217546	0.219455	0.216745	0.21737	0.27875	0.281752	0.243599	0.278909	0.278478	0.294602	0.296034	0.297614	0.294934	0.297597	0.296755	0.294795	0.295849	0.212044	0.21923	0.218692
Lajia_LN	0.29575	0.292308	0.297955	0.279442	0.284073	0.28562	0.290184	0.291108	0.292128	0.287714	0.281795	0.290577	0.291077	0.292131	0.289241	0.278802	0.286015	0.276289	0.276862	0.287936	0.292304	0.277431	0.287312	0.283895	0.282784	0.221266	0.213943	0.217923	0.220681	0.218336	0.219854	0.217299	0.217861	0.283411	0.284877	0.244394	0.282485	0.280966	0.294325	0.295896	0.298721	0.294615	0.297421	0.294655	0.29432	0.295702	0.211565	0.218842	0.218002
Kankanaey	0.295712	0.291321	0.299439	0.289095	0.294537	0.294212	0.300162	0.301119	0.301511	0.295728	0.290576	0.302576	0.301665	0.317868	0.315282	0.289235	0.308516	0.287761	0.287494	0.313244	0	0.292685	0.31105	0.303193	0.305688	0.222046	0.214444	0.218137	0.220562	0.218451	0.220503	0.218102	0.218774	0.276363	0.279157	0.241328	0.275218	0.273819	0.303945	0.301581	0.301298	0.301172	0.302229	0.300827	0.301998	0.303267	0.21299	0.219899	0.218719
LaChi	0.29568	0.29184	0.299282	0.291384	0.297243	0.297256	0.300172	0.301366	0.301183	0.298444	0.294816	0.303151	0.302177	0.304004	0.301873	0.289898	0.299293	0.289992	0.28998	0.298074	0.303742	0.288732	0.300919	0.293726	0.29313	0.222045	0.214542	0.218359	0.22034	0.218712	0.220407	0.218169	0.218301	0.277337	0.279123	0.242097	0.275631	0.275014	0.304746	0.303187	0.301712	0.300837	0.301929	0.302136	0.303658	0.304404	0.212973	0.219425	0.218591
Wanggou_MN	0.29568	0.292028	0.298703	0.28017	0.283252	0.284751	0.289935	0.290997	0.291791	0.287058	0.278951	0.290025	0.292278	0.2914	0.290792	0.278861	0.286299	0.275713	0.276717	0.288093	0.290937	0.276928	0.287009	0.284187	0.284839	0.220893	0.21456	0.218711	0.22123	0.21863	0.219263	0.216448	0.218769	0.282591	0.283897	0.242735	0.281075	0.279445	0.293731	0.296796	0.297163	0.294419	0.298676	0.294662	0.29494	0.296336	0.212784	0.219575	0.21887
Mogushan_Xianbei_IA	0.295631	0.292349	0.294979	0.279168	0.283458	0.283246	0.289543	0.289828	0.29019	0.285804	0.278259	0.290901	0.289456	0.288988	0.290083	0.279472	0.288203	0.277353	0.278167	0.284764	0.290991	0.277278	0.285928	0.283621	0.283658	0.228665	0.222504	0.225966	0.229371	0.224973	0.227954	0.227387	0.22801	0.303317	0.305248	0.255312	0.300692	0.299307	0.28811	0.294845	0.29448	0.29173	0.294497	0.293272	0.29241	0.292298	0.22155	0.228644	0.22794
PaThen	0.295613	0.291342	0.298875	0.287123	0.293557	0.293255	0.297809	0.298706	0.298451	0.293905	0.289585	0.299618	0.299264	0.301289	0.299426	0.286256	0.295477	0.285376	0.285533	0.294708	0.301172	0.285127	0.296999	0.290055	0.290154	0.220659	0.213493	0.217165	0.219544	0.217707	0.219319	0.216922	0.217758	0.277694	0.279882	0.241572	0.275872	0.275658	0.302651	0.308362	0.302441	0	0.301988	0.304734	0.305542	0.307426	0.211614	0.218484	0.217688
Tay	0.295536	0.291549	0.299211	0.289626	0.294984	0.29562	0.299579	0.300321	0.3006	0.296667	0.292841	0.302032	0.301007	0.30325	0.301275	0.288492	0.297607	0.287631	0.287581	0.296759	0.303061	0.286985	0.299756	0.29276	0.291947	0.22114	0.213882	0.2175	0.219753	0.218082	0.219494	0.217103	0.217604	0.277067	0.279176	0.241645	0.275537	0.274909	0.303583	0.301958	0.300924	0.30055	0.301679	0.301402	0.302601	0.303011	0.211874	0.218718	0.21772
Longtoushan_BA	0.295536	0.290703	0.296967	0.280269	0.286223	0.286725	0.292438	0.292989	0.295202	0.287282	0.280014	0.29181	0.292954	0.293021	0.290369	0.280253	0.287752	0.276551	0.27827	0.288004	0.294498	0.277571	0.288862	0.284831	0.283416	0.221252	0.215846	0.217619	0.221096	0.218421	0.220956	0.2194	0.219873	0.287173	0.289134	0.242376	0.283681	0.283789	0.2958	0.295651	0.295892	0.294653	0.298056	0.296448	0.295123	0.296832	0.212701	0.220819	0.219106
Ami	0.295513	0.291011	0.299302	0.289544	0.293955	0.294894	0.30006	0.301118	0.301944	0.296014	0.291603	0.302726	0.301959	0	0.315585	0.289317	0.30747	0.287711	0.287474	0.311821	0.317868	0.291703	0.309774	0.301703	0.303876	0.221586	0.214622	0.21807	0.22014	0.218216	0.220056	0.217291	0.218056	0.276585	0.27875	0.241434	0.274864	0.273982	0.30448	0.302088	0.300951	0.301289	0.302318	0.301621	0.302914	0.303453	0.212614	0.219498	0.218525
Nung	0.295498	0.291436	0.29926	0.290033	0.29569	0.296118	0.300084	0.30089	0.301037	0.296925	0.293106	0.302321	0.301692	0.304116	0.30226	0.289162	0.29856	0.288643	0.288547	0.298497	0.303597	0.287879	0.299924	0.293377	0.292604	0.221947	0.214816	0.21822	0.220389	0.218561	0.219918	0.217834	0.21814	0.277203	0.279592	0.24158	0.275449	0.274896	0.303921	0.302459	0.301352	0.300909	0.301815	0.301556	0.302886	0.303217	0.212865	0.219352	0.218527
Dai_Xishuangbanna1k	0.295478	0.291266	0.299084	0.290422	0.296555	0.297037	0.299999	0.301642	0.301387	0.297504	0.294282	0.303058	0.301761	0.303649	0.301739	0.289666	0.298511	0.289414	0.289424	0.297756	0.30349	0.288228	0.300466	0.293193	0.29279	0.221745	0.214673	0.218232	0.220536	0.218558	0.220409	0.217691	0.218202	0.276876	0.279157	0.241813	0.275446	0.274609	0.304084	0.302223	0.301156	0.300962	0.301887	0.30143	0.302889	0.303447	0.212913	0.219605	0.218613
Gelao_Longlin	0.295456	0.291279	0.298816	0.289137	0.295045	0.295246	0.298775	0.299686	0.300069	0.296246	0.293128	0.301405	0.300582	0.301901	0.300318	0.288212	0.297126	0.287259	0.287681	0.296237	0.302193	0.286552	0.298803	0.29127	0.291366	0.221289	0.214199	0.217605	0.219722	0.217708	0.219717	0.216681	0.217717	0.277102	0.279388	0.24147	0.275434	0.275052	0.302785	0.303393	0.301309	0.300424	0.301063	0.301737	0.302745	0.303715	0.21202	0.219192	0.218078
Shimao_LN	0.295417	0.290475	0.29696	0.278281	0.283008	0.284937	0.289306	0.290331	0.290651	0.286863	0.279909	0.290174	0.289876	0.290227	0.289214	0.27797	0.28477	0.27482	0.27537	0.283759	0.290517	0.276558	0.285809	0.28325	0.282128	0.219463	0.21295	0.215781	0.219088	0.21684	0.217843	0.214723	0.215589	0.282467	0.285036	0.242407	0.280382	0.280645	0.293283	0.294742	0.296289	0.292652	0.297248	0.294489	0.293132	0.294278	0.210231	0.217685	0.215933
Banlashan_MN	0.29524	0.290515	0.296691	0.279252	0.283244	0.284821	0.288848	0.289722	0.290743	0.286137	0.279047	0.289476	0.290195	0.291233	0.289337	0.277907	0.285026	0.274969	0.274461	0.286897	0.290621	0.276231	0.286462	0.283345	0.281945	0.221386	0.214179	0.218345	0.22083	0.219173	0.220084	0.216914	0.218126	0.289264	0.290727	0.247146	0.286299	0.284146	0.292477	0.29471	0.295998	0.292722	0.296206	0.292846	0.292641	0.295243	0.211916	0.220326	0.219234
Naxi_HGDP	0.295214	0.291245	0.297222	0.282575	0.287373	0.288974	0.291498	0.293023	0.293675	0.290793	0.28521	0.293136	0.293683	0.293448	0.291723	0.281991	0.28849	0.280069	0.280143	0.288578	0.293296	0.280157	0.289856	0.285493	0.283678	0.222826	0.215359	0.219244	0.22174	0.219415	0.221071	0.218343	0.219178	0.28057	0.282871	0.243572	0.278621	0.277857	0.295778	0.296932	0.297454	0.294944	0.297804	0.295781	0.295415	0.296882	0.213688	0.220537	0.219847
XiongNu	0.295137	0.291145	0.297392	0.279749	0.284154	0.286175	0.290789	0.292648	0.292264	0.287627	0.281839	0.291839	0.292711	0.294024	0.291912	0.2799	0.286553	0.276647	0.277536	0.288802	0.295012	0.278881	0.289369	0.286186	0.283351	0.224171	0.217114	0.221225	0.22248	0.221544	0.223248	0.219001	0.221582	0.282964	0.284062	0.24618	0.281368	0.280552	0.294641	0.295622	0.296538	0.292757	0.297522	0.294881	0.293466	0.295176	0.215038	0.222627	0.221467
Li_Hainan	0.295048	0.290678	0.299042	0.289758	0.295717	0.295767	0.299887	0.301213	0.301045	0.295621	0.292808	0.303416	0.302352	0.305266	0.302606	0.289343	0.29892	0.287651	0.287945	0.299361	0.304263	0.287842	0.300353	0.293698	0.293555	0.22059	0.213458	0.216984	0.21958	0.217516	0.219663	0.216242	0.216977	0.275505	0.277691	0.240966	0.274534	0.273205	0.304567	0.301441	0.30141	0.301099	0.301848	0.301101	0.302786	0.303242	0.212028	0.217975	0.217314
Miaozigou_MN	0.294975	0.289846	0.295507	0.275476	0.277809	0.283549	0.290933	0.289231	0.288004	0.28617	0.26997	0.288188	0.28947	0.28921	0.287377	0.277073	0.282155	0.272221	0.27309	0.281386	0.288246	0.275527	0.282608	0.281288	0.27762	0.22141	0.214548	0.217814	0.22113	0.219232	0.219671	0.216446	0.215975	0.280818	0.280772	0.243748	0.28065	0.279444	0.292325	0.29604	0.294251	0.290318	0.296625	0.295132	0.293386	0.296377	0.211947	0.217661	0.216407
Tibetan_Xinlong	0.294824	0.292293	0.296931	0.281065	0.285643	0.287898	0.291246	0.292321	0.292601	0.288711	0.282569	0.29243	0.292543	0.293636	0.29177	0.280434	0.288189	0.278439	0.278485	0.287699	0.293436	0.279223	0.289253	0.285063	0.283884	0.221919	0.214869	0.218228	0.220915	0.218459	0.220397	0.217384	0.218178	0.280242	0.282729	0.243343	0.279062	0.278263	0.294884	0.296364	0.297299	0.294472	0.297195	0.294859	0.295	0.296265	0.212673	0.219708	0.218664
BoY	0.294718	0.290727	0.298012	0.28624	0.291115	0.292222	0.296912	0.297757	0.297733	0.293903	0.288969	0.298724	0.298265	0.300582	0.298742	0.285766	0.294013	0.283442	0.283815	0.295371	0.300222	0.284112	0.296114	0.289679	0.289547	0.220538	0.213926	0.217255	0.220072	0.2182	0.219694	0.215645	0.217512	0.276519	0.278697	0.241396	0.274779	0.274143	0.300722	0.301387	0.300102	0.299012	0.300098	0.299701	0.301065	0.301937	0.211787	0.218876	0.21766
Qiang_Daofu	0.294586	0.289466	0.296462	0.280395	0.284482	0.28644	0.289847	0.290967	0.291312	0.288489	0.282185	0.290535	0.291262	0.291267	0.289948	0.279538	0.286066	0.277048	0.277628	0.286152	0.292016	0.278092	0.287617	0.284427	0.282056	0.223089	0.216003	0.21948	0.221755	0.219996	0.221621	0.218703	0.21942	0.281443	0.283693	0.244179	0.279839	0.279015	0.294034	0.295661	0.296607	0.293574	0.296732	0.294053	0.293968	0.295474	0.213768	0.220489	0.219922
Yi_HGDP	0.294467	0.290661	0.296767	0.281962	0.286587	0.288412	0.291548	0.292672	0.292745	0.290766	0.28464	0.292706	0.293217	0.293256	0.291103	0.280788	0.288165	0.279013	0.279516	0.288411	0.29381	0.279951	0.289425	0.28528	0.284072	0.221621	0.214553	0.218523	0.22106	0.21883	0.220221	0.217748	0.218437	0.279991	0.282059	0.242735	0.278603	0.277609	0.295398	0.296895	0.297411	0.294784	0.297127	0.295461	0.295206	0.297041	0.213453	0.219763	0.218733
Vietnamese	0.294319	0.290632	0.297985	0.289456	0.294906	0.29473	0.298818	0.299996	0.300375	0.295288	0.292146	0.300976	0	0.301959	0.299724	0.288271	0.297047	0.287657	0.287711	0.296475	0.301665	0.286821	0.29855	0.29152	0.291306	0.221843	0.214551	0.218256	0.220324	0.218709	0.220318	0.217521	0.218556	0.276133	0.278019	0.241705	0.274715	0.273788	0.301964	0.300475	0.300008	0.299264	0.300195	0.299585	0.301174	0.301632	0.212534	0.219419	0.218541
Bianbian_EN	0.294119	0.289593	0.295672	0.278728	0.282866	0.283475	0.290693	0.290293	0.29011	0.286208	0.279992	0.289221	0.290315	0.291994	0.289239	0.277058	0.28645	0.275874	0.275466	0.286119	0.292663	0.277741	0.288791	0.285667	0.284912	0.220452	0.21386	0.218041	0.2194	0.218545	0.218454	0.218223	0.218735	0.284485	0.286624	0.245242	0.282934	0.280549	0.29337	0.292324	0.294358	0.291415	0.295638	0.293207	0.292164	0.29248	0.211571	0.219164	0.218974
Kinh_Vietnam	0.294106	0.290218	0.297683	0.288638	0.29424	0.294338	0.298699	0.299643	0	0.294799	0.29136	0.300582	0.300375	0.301944	0.2996	0.28794	0.296375	0.287187	0.287133	0.29694	0.301511	0.286517	0.297813	0.291218	0.291388	0.222087	0.214976	0.218142	0.220669	0.218598	0.220372	0.217781	0.218557	0.276072	0.278305	0.24142	0.274969	0.273994	0.301783	0.299846	0.29941	0.298451	0.300092	0.299305	0.300399	0.301186	0.212856	0.219667	0.218909
PhuLa	0.294089	0.290515	0.297389	0.288817	0.295001	0.295374	0.297366	0.298157	0.298232	0.296318	0.293066	0.299638	0.298922	0.299929	0.297571	0.287403	0.295495	0.287305	0.287458	0.293014	0.299454	0.286331	0.296981	0.289965	0.289641	0.221577	0.214276	0.217781	0.220128	0.218347	0.220039	0.217294	0.217719	0.277003	0.279377	0.240719	0.275082	0.274435	0.301094	0.301787	0.299667	0.299015	0.299141	0.299616	0.300892	0.301954	0.212716	0.219279	0.218405
Dai_HGDP	0.29408	0.290152	0.297685	0.289475	0.295761	0.295772	0.29907	0.300076	0.300226	0.295755	0.293583	0.302262	0.300584	0.302747	0.301093	0.288883	0.297603	0.288464	0.289005	0.297093	0.30261	0.287379	0.299454	0.29222	0.292101	0.220796	0.213996	0.217552	0.219532	0.217588	0.219925	0.216817	0.217278	0.275521	0.27757	0.240402	0.274229	0.273767	0.303298	0.300858	0.300223	0.299752	0.300693	0.300532	0.301912	0.30232	0.211821	0.218605	0.217558
Haojiatai_LBIA	0.294007	0.289929	0.297263	0.280502	0.284443	0.284335	0.290296	0.291164	0.291496	0.2872	0.277303	0.291069	0.290964	0.293832	0.292027	0.278803	0.285786	0.276293	0.276883	0.287567	0.29187	0.277076	0.287129	0.28423	0.283512	0.21938	0.211008	0.216626	0.217057	0.215412	0.217322	0.215371	0.215743	0.279474	0.281567	0.239529	0.278104	0.277823	0.294068	0.29625	0.29736	0.293208	0.297165	0.294996	0.29379	0.295099	0.210264	0.217085	0.215952
Chuanyun_H	0.294005	0.289984	0.297248	0.283925	0.2878	0.286384	0.29352	0.294666	0.293128	0.28871	0.29055	0.294716	0.295327	0.298284	0.297164	0.281948	0.28926	0.279027	0.279095	0.29184	0.297957	0.281141	0.293855	0.289071	0.286438	0.218588	0.21073	0.214382	0.216499	0.216485	0.216226	0.214513	0.216249	0.278503	0.283284	0.238209	0.275373	0.274751	0.295151	0.297921	0.297344	0.297327	0.298767	0.297215	0.296901	0.300212	0.208128	0.216557	0.21545
Kinh_HoChiMinh1K	0.293909	0.290137	0.297429	0.288772	0.294461	0.294628	0.301112	0	0.299643	0.295168	0.292017	0.30053	0.299996	0.301118	0.299182	0.287909	0.296406	0.287594	0.287578	0.295744	0.301119	0.286707	0.298292	0.291119	0.290717	0.222103	0.21523	0.218684	0.220915	0.219025	0.22083	0.218146	0.218869	0.276213	0.278373	0.241875	0.274796	0.27402	0.301329	0.299606	0.299158	0.298706	0.299854	0.298975	0.300339	0.300919	0.213265	0.220044	0.219146
HonHaiCoTien_His	0.293851	0.29003	0.299075	0.292305	0.296303	0.293285	0.297893	0.301072	0.301025	0.293111	0.293332	0.302965	0.303551	0.303661	0.300917	0.28732	0.297401	0.284842	0.28667	0.294271	0.302209	0.287303	0.301381	0.291764	0.294064	0.220507	0.214277	0.216963	0.221348	0.216383	0.218276	0.216105	0.218543	0.274268	0.275325	0.242966	0.272212	0.27257	0.305305	0.300644	0.299679	0.299636	0.302015	0.300354	0.301461	0.301262	0.208976	0.218112	0.216861
Muong	0.29378	0.289785	0.297486	0.289866	0.296391	0.296402	0.299117	0.30053	0.300582	0.296538	0.294055	0	0.300976	0.302726	0.30061	0.289373	0.297506	0.289324	0.289289	0.296773	0.302576	0.287899	0.299288	0.292268	0.291969	0.220743	0.213836	0.21728	0.219349	0.217375	0.219425	0.216652	0.217027	0.275175	0.277368	0.240322	0.273445	0.272838	0.302686	0.300737	0.299734	0.299618	0.30032	0.300101	0.301528	0.302532	0.211761	0.218451	0.217627
Vanuatu_2900BP	0.293712	0.290333	0.299394	0.290294	0.293231	0.296978	0.297492	0.301425	0.303135	0.292094	0.299646	0.303464	0.303512	0.315646	0.310154	0.290174	0.309939	0.288758	0.290262	0.317521	0.318885	0.29546	0.308736	0.304919	0.306792	0.226733	0.212146	0.221675	0.221916	0.219034	0.221693	0.227109	0.225696	0.277212	0.271001	0.244156	0.278147	0.274158	0.303962	0.299589	0.297355	0.298945	0.303285	0.305981	0.303298	0.304328	0.212414	0.221107	0.221444
Atayal	0.293608	0.289336	0.297507	0.287887	0.292837	0.293149	0.297731	0.299182	0.2996	0.293169	0.290803	0.30061	0.299724	0.315585	0	0.287458	0.304219	0.28612	0.286179	0.308259	0.315282	0.289776	0.306917	0.299109	0.300546	0.221027	0.213456	0.217335	0.219378	0.217446	0.219684	0.216852	0.217181	0.275284	0.277908	0.241288	0.274375	0.273249	0.302182	0.300137	0.299164	0.299426	0.300788	0.299334	0.300976	0.301615	0.211875	0.218605	0.217885
LoLo	0.2936	0.289717	0.297036	0.289923	0.296153	0.29668	0.298018	0.299313	0.299408	0.296991	0.294679	0.301431	0.299753	0.301823	0.299811	0.288788	0.297243	0.289037	0.28927	0.294994	0.30087	0.287722	0.29865	0.290648	0.290664	0.221762	0.214365	0.217956	0.220304	0.218004	0.219951	0.217119	0.217669	0.275713	0.278125	0.241161	0.27467	0.27384	0.301981	0.300783	0.299056	0.299108	0.299102	0.299776	0.301628	0.302122	0.212317	0.219309	0.21834
TibetanHO_Yunnan	0.293404	0.289811	0.295234	0.279834	0.284226	0.2864	0.289446	0.289997	0.290237	0.288717	0.281516	0.290153	0.29026	0.290247	0.288965	0.279209	0.285416	0.276729	0.277441	0.284998	0.290772	0.278012	0.286501	0.282525	0.280894	0.222428	0.215137	0.219001	0.221483	0.219588	0.220952	0.218602	0.219336	0.279717	0.28355	0.243192	0.278193	0.277591	0.292703	0.294893	0.296298	0.293164	0.295905	0.293238	0.292311	0.294249	0.213298	0.220429	0.219662
Xibo_HGDP	0.293346	0.289529	0.295303	0.278928	0.282529	0.283937	0.28898	0.290011	0.290793	0.285706	0.279432	0.289701	0.290498	0.291261	0.290305	0.27844	0.285581	0.275534	0.276036	0.286429	0.291865	0.276968	0.28687	0.283617	0.282151	0.225031	0.21798	0.222014	0.224292	0.222103	0.223479	0.221645	0.222071	0.285099	0.287115	0.246648	0.282908	0.281942	0.2924	0.293614	0.294957	0.292462	0.29571	0.292758	0.292639	0.293828	0.215864	0.223046	0.222544
Yugur_Sunan	0.293162	0.289328	0.295258	0.279333	0.282682	0.284815	0.289517	0.290497	0.29068	0.286316	0.280257	0.290145	0.290837	0.291724	0.290015	0.278756	0.286199	0.276095	0.276014	0.286796	0.292061	0.27745	0.287704	0.283898	0.282481	0.22484	0.217861	0.221297	0.223221	0.221611	0.223067	0.220508	0.221494	0.280067	0.282346	0.24483	0.27881	0.278183	0.292886	0.294233	0.295301	0.292367	0.295949	0.293019	0.292993	0.294676	0.215751	0.222449	0.221864
Taiwan_Hanben	0.293058	0.289061	0.29689	0.287628	0.29181	0.292233	0.297871	0.298886	0.299032	0.29276	0.289052	0.300099	0.299428	0.314689	0.314028	0.286939	0.303803	0.28528	0.285557	0.306136	0.313645	0.289195	0.30635	0.29877	0.301029	0.220635	0.213679	0.217142	0.219553	0.217542	0.219229	0.216555	0.217508	0.274521	0.277064	0.240559	0.274002	0.272314	0.301675	0.299558	0.29868	0.298475	0.299472	0.298842	0.300258	0.301069	0.212268	0.218348	0.217853
Lahu_HGDP	0.29294	0.289444	0.295868	0.287046	0.29404	0.294035	0.29536	0.296323	0.296374	0.295529	0.291904	0.297784	0.296855	0.297323	0.295604	0.285981	0.292814	0.286994	0.286273	0.292019	0.296882	0.284968	0.295624	0.288424	0.288183	0.22123	0.214196	0.217937	0.21982	0.218413	0.219798	0.216995	0.217592	0.275628	0.278263	0.240937	0.274812	0.273342	0.298591	0.298457	0.297893	0.297	0.297493	0.297473	0.297732	0.29916	0.212777	0.21922	0.218213
DevilsCave_N	0.292871	0.288943	0.294464	0.277045	0.281171	0.283094	0.287502	0.288193	0.28883	0.284721	0.279483	0.286651	0.288918	0.290893	0.289199	0.277654	0.285196	0.274156	0.275278	0.287061	0.291636	0.2758	0.285763	0.281718	0.281798	0.224131	0.216515	0.219854	0.222873	0.220408	0.221919	0.219422	0.220213	0.293174	0.29686	0.248056	0.292386	0.292177	0.290391	0.292619	0.293525	0.290453	0.294546	0.291153	0.290363	0.291813	0.212631	0.220963	0.220228
Kinh_HGDP	0.292864	0.288969	0.29635	0.287774	0.293334	0.293815	0	0.301112	0.298699	0.294099	0.29101	0.299117	0.298818	0.30006	0.297731	0.287364	0.295013	0.286686	0.286672	0.294627	0.300162	0.285955	0.297292	0.289998	0.289585	0.221387	0.214403	0.21781	0.220066	0.218331	0.219751	0.217169	0.218323	0.274771	0.27714	0.240724	0.273814	0.27267	0.300339	0.298738	0.298246	0.297809	0.298937	0.297883	0.299296	0.300182	0.212241	0.219478	0.218282
Tibetan_Yajiang	0.292806	0.289653	0.294573	0.278279	0.281854	0.28481	0.287825	0.288952	0.288911	0.286497	0.279222	0.288685	0.289219	0.289234	0.28782	0.278033	0.284049	0.274927	0.275307	0.28478	0.289563	0.276057	0.28564	0.282357	0.280203	0.223285	0.216146	0.219777	0.222138	0.220106	0.221782	0.219026	0.219999	0.279798	0.282235	0.243891	0.27809	0.277666	0.29133	0.293273	0.294361	0.291092	0.294638	0.29189	0.291427	0.293428	0.214501	0.22115	0.22035
Vietnam_Lahu	0.292789	0.289359	0.295559	0.286613	0.292588	0.293242	0.294437	0.295414	0.295427	0.29529	0.291218	0.296447	0.295487	0.296021	0.294078	0.285537	0.292166	0.285432	0.285664	0.291215	0.295374	0.284375	0.293888	0.287346	0.285851	0.221707	0.214606	0.218326	0.220725	0.218385	0.220061	0.217796	0.218053	0.276169	0.278473	0.241394	0.274397	0.274049	0.297764	0.297418	0.297009	0.295778	0.297065	0.296472	0.297609	0.298039	0.212812	0.219276	0.218914
HaNhi	0.292754	0.289255	0.295408	0.285609	0.291489	0.292358	0.293313	0.294442	0.294126	0.293713	0.28946	0.295066	0.294675	0.294522	0.293173	0.283952	0.290931	0.284029	0.284016	0.289813	0.29442	0.282826	0.292619	0.28663	0.285464	0.221369	0.214372	0.217879	0.220402	0.218082	0.219983	0.217458	0.218147	0.277148	0.278521	0.241537	0.275874	0.275563	0.296748	0.296492	0.296817	0.295106	0.296357	0.29571	0.296215	0.297474	0.212519	0.218834	0.218456
Kinabatagan_His	0.292692	0.290695	0.296332	0.28964	0.29394	0.294164	0.298077	0.298673	0.298319	0.296148	0.29621	0.298802	0.298961	0.314087	0.308157	0.287492	0.306367	0.289251	0.289002	0.310412	0.31149	0.293748	0.309832	0.301534	0.303553	0.224922	0.218683	0.222784	0.225131	0.222703	0.222522	0.219418	0.22335	0.277685	0.277776	0.243224	0.278415	0.273314	0.30045	0.298763	0.299233	0.300394	0.298077	0.298051	0.301247	0.300668	0.218334	0.223084	0.22115
Hezhen_HGDP	0.292593	0.288695	0.294436	0.278416	0.281841	0.283503	0.287838	0.2893	0.289696	0.285239	0.279232	0.288561	0.289664	0.290472	0.288524	0.276967	0.284869	0.275243	0.274929	0.285267	0.290651	0.276145	0.285977	0.282389	0.280685	0.224642	0.216651	0.220682	0.222509	0.220863	0.222471	0.22015	0.220929	0.288727	0.292237	0.247025	0.286564	0.285536	0.291904	0.29268	0.294046	0.290661	0.294849	0.291534	0.291119	0.292988	0.214873	0.221699	0.221129
Boshan_EN	0.292547	0.28863	0.294729	0.27655	0.28075	0.282244	0.286846	0.288272	0.288191	0.283706	0.276871	0.287027	0.288718	0.288921	0.288677	0.275693	0.284506	0.271961	0.27291	0.284524	0.290629	0.274816	0.285001	0.282698	0.28002	0.218646	0.210532	0.214617	0.217019	0.214967	0.217092	0.213161	0.215117	0.281801	0.28313	0.240557	0.280377	0.277898	0.290535	0.290524	0.293809	0.292297	0.295006	0.28878	0.289544	0.290331	0.208908	0.215504	0.215306
Negidal	0.292529	0.288825	0.294131	0.277718	0.281142	0.28352	0.288205	0.288725	0.288521	0.28516	0.279901	0.287953	0.288562	0.290423	0.288358	0.277419	0.284486	0.275157	0.275021	0.285663	0.290463	0.276092	0.286643	0.282954	0.281281	0.225681	0.217419	0.221006	0.223363	0.221853	0.223566	0.220926	0.22185	0.299483	0.303741	0.250693	0.295855	0.294155	0.290642	0.292646	0.293791	0.290144	0.295002	0.291321	0.2911	0.292225	0.214828	0.222694	0.222305
Sila	0.292435	0.288768	0.294821	0.28356	0.290134	0.29119	0.29217	0.293411	0.293373	0.292417	0.28721	0.293261	0.2945	0.293716	0.292056	0.282341	0.289543	0.282269	0.282524	0.28805	0.293985	0.281729	0.291284	0.285307	0.284693	0.220766	0.213016	0.21686	0.219251	0.216679	0.218641	0.216533	0.216971	0.276946	0.279523	0.24075	0.275135	0.274262	0.295369	0.295829	0.296011	0.294505	0.296025	0.294423	0.295317	0.296599	0.211194	0.217863	0.217394
Mogolian_HGDP	0.292394	0.28868	0.294387	0.278362	0.281747	0.284085	0.28862	0.289601	0.289774	0.285843	0.279639	0.289005	0.28992	0.290896	0.289409	0.27769	0.285496	0.274803	0.275188	0.28634	0.290999	0.276843	0.286796	0.282842	0.281594	0.224677	0.217168	0.221099	0.223181	0.221264	0.222977	0.220074	0.221196	0.281896	0.283797	0.245125	0.280422	0.279656	0.291847	0.292759	0.293654	0.291276	0.295256	0.29151	0.291813	0.29337	0.214901	0.222146	0.221643
Nanai	0.292284	0.288446	0.293885	0.277136	0.280956	0.282999	0.287225	0.288204	0.28833	0.284476	0.278371	0.287537	0.288135	0.289416	0.287761	0.27696	0.28429	0.274607	0.274718	0.285643	0.289527	0.275269	0.285305	0.281949	0.280283	0.223988	0.216085	0.220363	0.223307	0.220973	0.222655	0.219466	0.220643	0.296441	0.300321	0.249306	0.293864	0.292572	0.290358	0.291848	0.293308	0.290091	0.294026	0.291135	0.290532	0.291991	0.214236	0.221852	0.221569
Evenk_FarEast	0.292232	0.288233	0.293631	0.277887	0.280343	0.284165	0.287111	0.288388	0.288314	0.284069	0.278446	0.287143	0.288671	0.290014	0.288376	0.277097	0.284354	0.273923	0.275031	0.283896	0.290249	0.276214	0.285714	0.282059	0.280391	0.22491	0.216964	0.22108	0.224006	0.221181	0.223219	0.220211	0.221695	0.29831	0.301578	0.250084	0.296131	0.294505	0.290023	0.292356	0.292617	0.290189	0.293494	0.291336	0.290087	0.291949	0.215398	0.222308	0.221758
Daur_HGDP	0.292135	0.288316	0.29403	0.277702	0.281707	0.283263	0.287276	0.288771	0.288958	0.285075	0.280018	0.288261	0.288881	0.289886	0.288249	0.277561	0.28471	0.274868	0.275159	0.285014	0.290093	0.276361	0.286048	0.282889	0.281336	0.22577	0.218233	0.222084	0.224424	0.222524	0.224003	0.221365	0.222106	0.287141	0.289523	0.247699	0.285408	0.284291	0.290973	0.292118	0.293741	0.290355	0.294572	0.291252	0.291042	0.292407	0.21597	0.223286	0.222715
Tonga_2500BP	0.292112	0.28782	0.295009	0.288012	0.290738	0.290706	0.297158	0.298004	0.298037	0.292238	0.287091	0.297662	0.297426	0.313928	0.311232	0.285885	0.306317	0.285512	0.286018	0.305639	0.315461	0.290034	0.307434	0.303162	0.301813	0.223484	0.215715	0.220411	0.221713	0.218739	0.221239	0.217818	0.220543	0.275034	0.277617	0.243237	0.275504	0.272788	0.298709	0.298552	0.299707	0.298232	0.295431	0.301354	0.298415	0.301318	0.213757	0.222955	0.221829
Oroqen_HGDP	0.291931	0.288015	0.293556	0.277681	0.280883	0.282968	0.287268	0.288467	0.288854	0.284686	0.27888	0.288236	0.288368	0.289692	0.28789	0.277032	0.284748	0.275031	0.274821	0.284619	0.290088	0.276065	0.285973	0.281781	0.280558	0.225222	0.218117	0.222059	0.224504	0.222295	0.223509	0.221106	0.221658	0.292415	0.295209	0.249571	0.289979	0.2886	0.290705	0.291901	0.293234	0.290235	0.293893	0.290727	0.290317	0.292174	0.215958	0.223033	0.223001
Mebrak_2125BP	0.291757	0.288249	0.293873	0.27735	0.281331	0.2823	0.285455	0.286905	0.287209	0.286021	0.277883	0.286337	0.287713	0.287597	0.288261	0.276538	0.282827	0.273987	0.275007	0.281905	0.289265	0.276397	0.285208	0.282046	0.279086	0.222585	0.214822	0.220083	0.222455	0.219823	0.22074	0.218811	0.21926	0.282192	0.282914	0.244679	0.279366	0.279448	0.290074	0.292761	0.294385	0.291146	0.293766	0.29034	0.289767	0.29243	0.213933	0.221052	0.220591
Cong	0.291733	0.287933	0.294511	0.285991	0.292385	0.293701	0.293773	0.294825	0.294157	0.294597	0.291139	0.295768	0.294742	0.295504	0.294213	0.285109	0.291597	0.285094	0.285419	0.291103	0.29507	0.283811	0.293319	0.286434	0.285298	0.221001	0.214452	0.217802	0.220095	0.218078	0.219438	0.217148	0.217948	0.275302	0.277576	0.240483	0.27381	0.273552	0.296689	0.29724	0.296102	0.295099	0.296638	0.296102	0.29702	0.297736	0.21227	0.218818	0.218157
Boisman_MN	0.291466	0.28745	0.29304	0.277121	0.28185	0.283102	0.286279	0.287463	0.287835	0.284208	0.278848	0.286965	0.287961	0.288941	0.286797	0.276296	0.28383	0.2732	0.274109	0.284849	0.289805	0.275038	0.285843	0.281182	0.279908	0.222368	0.214741	0.218898	0.221741	0.218957	0.221213	0.218028	0.218698	0.295034	0.29749	0.248447	0.293159	0.292041	0.289584	0.291474	0.292676	0.289831	0.292821	0.290235	0.29	0.290697	0.213315	0.220472	0.219738
Tibetan_Nagqu	0.291431	0.287712	0.292935	0.276934	0.280525	0.283061	0.285753	0.28683	0.287164	0.284714	0.278399	0.286274	0.286814	0.287312	0.285519	0.275963	0.282063	0.273502	0.273506	0.282095	0.287173	0.274657	0.283104	0.280636	0.278352	0.223534	0.21665	0.22026	0.222495	0.220185	0.222076	0.219404	0.220389	0.280094	0.282586	0.244243	0.27909	0.277958	0.289255	0.291541	0.292636	0.289727	0.292511	0.290356	0.289718	0.291479	0.214394	0.221135	0.220641
Haminmangha_MN	0.291369	0.287149	0.292995	0.279336	0.281749	0.280845	0.285035	0.286612	0.285684	0.282872	0.278718	0.287606	0.286569	0.287295	0.286873	0.275354	0.28306	0.273835	0.274374	0.284624	0.288449	0.27501	0.285086	0.279904	0.279777	0.22534	0.216365	0.221355	0.223631	0.220055	0.223274	0.220307	0.218405	0.291701	0.294717	0.248459	0.289623	0.289659	0.289931	0.290191	0.291059	0.288159	0.294588	0.289554	0.288476	0.291023	0.214725	0.223983	0.220919
Murut	0.291308	0.287346	0.294815	0.28959	0.294933	0.294492	0.297292	0.298292	0.297813	0.295515	0.292434	0.299288	0.29855	0.309774	0.306917	0.288523	0.305311	0.288723	0.28912	0.304041	0.31105	0.291092	0	0.296425	0.298664	0.221969	0.214431	0.218084	0.219979	0.218157	0.219733	0.218183	0.218235	0.273643	0.276181	0.240216	0.272773	0.271346	0.300087	0.29842	0.297195	0.296999	0.297668	0.297562	0.298905	0.299445	0.212496	0.219204	0.218456
Ulchi	0.291285	0.287728	0.292931	0.277056	0.28085	0.282606	0.286403	0.287691	0.287735	0.284103	0.278004	0.286931	0.287779	0.288926	0.28739	0.276311	0.283663	0.273894	0.274331	0.284439	0.289273	0.275312	0.284737	0.28142	0.280062	0.224958	0.217177	0.221127	0.223761	0.221369	0.223367	0.220271	0.221241	0.298285	0.303255	0.250213	0.295028	0.293658	0.28987	0.291068	0.292241	0.289642	0.292976	0.28991	0.289843	0.29088	0.214757	0.222431	0.222216
SupuHujung_His	0.290813	0.290425	0.293054	0.288358	0.285612	0.291162	0.293595	0.296027	0.297941	0.297049	0.289281	0.29731	0.297173	0.310065	0.306735	0.286184	0.302319	0.285991	0.287018	0.313398	0.312983	0.287147	0.303432	0.296565	0.298503	0.221523	0.216353	0.22021	0.222105	0.21817	0.22024	0.221451	0.220175	0.275221	0.278042	0.238788	0.272629	0.271021	0.296133	0.295879	0.292686	0.297936	0.293641	0.294281	0.299897	0.294903	0.213705	0.219395	0.217641
Tibetan_Chamdo	0.290777	0.287182	0.292349	0.275853	0.279792	0.281796	0.284943	0.285962	0.286014	0.284507	0.277243	0.285017	0.286486	0.28589	0.284134	0.274975	0.280811	0.272417	0.272899	0.280635	0.28635	0.273653	0.282266	0.278904	0.277121	0.221801	0.214872	0.218358	0.220372	0.218877	0.220172	0.217405	0.218705	0.279243	0.281683	0.242904	0.277787	0.276891	0.288532	0.290522	0.292297	0.288861	0.292068	0.289057	0.288677	0.29028	0.212829	0.219555	0.218966
Ilocano	0.290405	0.286353	0.293983	0.284299	0.28912	0.289039	0.294627	0.295744	0.29694	0.28964	0.287052	0.296773	0.296475	0.311821	0.308259	0.284445	0.302451	0.283264	0.282352	0	0.313244	0.28733	0.304041	0.297639	0.299213	0.219927	0.212453	0.216122	0.218862	0.216697	0.217976	0.215588	0.216155	0.273158	0.275244	0.238835	0.271572	0.269578	0.298715	0.296917	0.295821	0.294708	0.297212	0.296419	0.297608	0.298721	0.211083	0.217546	0.216287
Chokhopani_2700BP	0.290334	0.287461	0.29223	0.277624	0.281013	0.282532	0.284839	0.286663	0.2873	0.284684	0.281182	0.286237	0.286408	0.286326	0.285239	0.275506	0.28195	0.275571	0.274186	0.280624	0.286682	0.275884	0.284326	0.27971	0.2781	0.223564	0.217663	0.220951	0.223009	0.22125	0.223234	0.220733	0.219763	0.27924	0.283081	0.245458	0.277913	0.277188	0.287986	0.291273	0.292723	0.289116	0.293085	0.290185	0.288591	0.291677	0.218244	0.222044	0.220344
Sherpa_Nepal	0.290319	0.287112	0.292	0.276062	0.280522	0.28173	0.284768	0.285906	0.286581	0.284457	0.277982	0.285364	0.285766	0.286364	0.284656	0.275803	0.28223	0.273665	0.273996	0.281209	0.286788	0.27418	0.282518	0.279601	0.27827	0.223129	0.21679	0.220103	0.222135	0.22026	0.221846	0.219433	0.220019	0.279034	0.280666	0.243996	0.277029	0.277321	0.288574	0.290859	0.291902	0.288756	0.29137	0.289352	0.288396	0.290226	0.214216	0.221315	0.220753
Nivkh	0.290275	0.287013	0.292121	0.27634	0.27966	0.281679	0.285806	0.287	0.287108	0.283662	0.277277	0.286353	0.28727	0.289075	0.286414	0.275338	0.283092	0.273453	0.273878	0.283704	0.289078	0.274665	0.284601	0.280606	0.279676	0.223593	0.215875	0.220122	0.222693	0.220432	0.222624	0.219553	0.220498	0.297363	0.302884	0.249502	0.294209	0.293115	0.289158	0.290639	0.291483	0.28895	0.292505	0.28964	0.288956	0.290086	0.214088	0.221261	0.221041
Tu_HGDP	0.290025	0.286335	0.291762	0.276619	0.279713	0.281687	0.286226	0.287039	0.28713	0.283604	0.277479	0.286382	0.287223	0.287584	0.286008	0.275711	0.282565	0.2735	0.273732	0.282167	0.288156	0.27431	0.284008	0.280382	0.278622	0.224048	0.217377	0.220975	0.223157	0.221144	0.222752	0.220437	0.221411	0.277601	0.279845	0.243952	0.276349	0.275651	0.289742	0.290489	0.291939	0.289263	0.29233	0.289607	0.289008	0.290843	0.215417	0.221919	0.221569
Tibetan_Shigatse	0.289958	0.286085	0.291424	0.276193	0.279428	0.281804	0.284121	0.285394	0.285964	0.2833	0.276889	0.284614	0.285644	0.285434	0.284206	0.275048	0.281136	0.27279	0.272769	0.280235	0.286079	0.273565	0.282098	0.278842	0.277062	0.222723	0.215961	0.219179	0.221546	0.219625	0.221181	0.218613	0.219409	0.278803	0.280832	0.243143	0.277343	0.276784	0.287742	0.290307	0.291154	0.288205	0.291118	0.288893	0.288071	0.29032	0.213638	0.220219	0.219823
Zhalainuoer_EN	0.289895	0.284602	0.290201	0.274257	0.278484	0.278381	0.279979	0.28301	0.281067	0.283279	0.278417	0.282073	0.285251	0.283874	0.282652	0.27072	0.280187	0.270424	0.268857	0.272064	0.286509	0.271081	0.280012	0.277339	0.273145	0.218956	0.21293	0.219027	0.221584	0.218938	0.219064	0.218928	0.217546	0.290633	0.297819	0.247958	0.289475	0.284785	0.28892	0.287172	0.28994	0.285579	0.28825	0.287685	0.283661	0.287984	0.212665	0.21913	0.220512
Baoan_Jishishan	0.289875	0.28605	0.29169	0.276718	0.280212	0.281742	0.286156	0.287039	0.287252	0.283606	0.278145	0.286769	0.287274	0.287522	0.285864	0.275981	0.282344	0.273642	0.274013	0.283234	0.288253	0.274431	0.283689	0.281105	0.279118	0.225425	0.219033	0.222559	0.224377	0.222684	0.224317	0.221868	0.222457	0.277807	0.279716	0.245166	0.276811	0.27601	0.289176	0.290448	0.29161	0.288555	0.292037	0.289359	0.289068	0.291155	0.216518	0.223294	0.22308
Xiaojingshan_EN	0.289873	0.286053	0.291871	0.274323	0.277875	0.280893	0.285207	0.286649	0.287326	0.279917	0.275753	0.285936	0.286589	0.288325	0.288516	0.274939	0.28185	0.27075	0.270733	0.282429	0.288871	0.273456	0.283285	0.280682	0.277739	0.217219	0.209988	0.21336	0.216894	0.215162	0.215788	0.211823	0.21406	0.279437	0.282911	0.24066	0.277969	0.277715	0.288015	0.290242	0.290706	0.288979	0.291194	0.288446	0.288839	0.291129	0.209423	0.215506	0.215373
Dusun	0.289813	0.286067	0.293354	0.288039	0.293454	0.293231	0.295013	0.296406	0.296375	0.293287	0.291014	0.297506	0.297047	0.30747	0.304219	0.286983	0	0.287156	0.287486	0.302451	0.308516	0.289558	0.305311	0.294678	0.297221	0.221014	0.214213	0.217573	0.219927	0.218047	0.219192	0.217312	0.217922	0.272514	0.275011	0.239662	0.271089	0.270336	0.298776	0.296312	0.295193	0.295477	0.296027	0.295722	0.297161	0.297617	0.212435	0.218855	0.218128
Mang	0.289727	0.286116	0.292758	0.288401	0.296816	0.295781	0.294099	0.295168	0.294799	0	0.29575	0.296538	0.295288	0.296014	0.293169	0.286451	0.293287	0.28877	0.288705	0.28964	0.295728	0.286175	0.295515	0.287239	0.286182	0.220767	0.213788	0.217513	0.219835	0.217648	0.219101	0.21695	0.217817	0.273213	0.27483	0.239703	0.271662	0.270912	0.29741	0.295993	0.295443	0.293905	0.295017	0.295237	0.296118	0.29693	0.212336	0.218924	0.21797
Xiaogao_EN	0.289641	0.285199	0.291023	0.274003	0.276078	0.279656	0.284807	0.285996	0.285512	0.2815	0.277543	0.283892	0.286059	0.287967	0.285894	0.274972	0.282727	0.270904	0.2707	0.285659	0.287479	0.272847	0.283011	0.280748	0.280254	0.219528	0.211736	0.214779	0.217616	0.215812	0.217742	0.215741	0.215662	0.281174	0.282764	0.241588	0.278876	0.280133	0.288048	0.288725	0.290441	0.288417	0.290996	0.286889	0.28589	0.288961	0.209602	0.217138	0.215749
Tibetan_Lhasa	0.289559	0.286055	0.291208	0.275473	0.279084	0.281394	0.284022	0.28512	0.285538	0.283491	0.276923	0.284619	0.285474	0.285876	0.283404	0.274339	0.28067	0.272183	0.272678	0.27989	0.285817	0.273184	0.281916	0.278457	0.277009	0.223184	0.216368	0.219976	0.22174	0.220121	0.2215	0.218794	0.22005	0.278409	0.28078	0.243748	0.277493	0.276667	0.287425	0.289107	0.29099	0.287644	0.290281	0.287948	0.287161	0.289153	0.214391	0.220891	0.22035
NuiNap_BA_Hc	0.289498	0.284558	0.290883	0.285514	0.29251	0.288496	0.292736	0.294202	0.294557	0.289954	0.286544	0.295662	0.294091	0.297116	0.29585	0.282308	0.292031	0.282113	0.282031	0.2895	0.295639	0.28287	0.293539	0.287131	0.285931	0.214979	0.212044	0.21423	0.217611	0.21459	0.217371	0.216751	0.215146	0.273549	0.273663	0.238082	0.269197	0.268845	0.297256	0.292522	0.292384	0.29094	0.293479	0.294341	0.295115	0.296571	0.209911	0.215887	0.215957
Tibetan_Gannan	0.2893	0.285466	0.291112	0.275559	0.279938	0.281356	0.285649	0.28642	0.286386	0.28208	0.276701	0.285995	0.286601	0.287277	0.286006	0.275715	0.28207	0.27261	0.273086	0.281799	0.287229	0.273422	0.283543	0.27978	0.277715	0.225295	0.219033	0.222587	0.224458	0.222732	0.224064	0.222338	0.222967	0.277224	0.279213	0.244749	0.276352	0.27589	0.288578	0.289399	0.29056	0.287658	0.291493	0.289053	0.288358	0.289951	0.216965	0.223544	0.222934
Tibetan_Xunhua	0.289177	0.285882	0.29102	0.276325	0.279239	0.281094	0.284533	0.285576	0.285859	0.282461	0.276273	0.285067	0.28583	0.286145	0.284648	0.275153	0.281069	0.272213	0.272604	0.28214	0.286504	0.274225	0.282927	0.279196	0.277924	0.224274	0.217341	0.220898	0.223071	0.221498	0.222141	0.220412	0.221224	0.27834	0.280506	0.244299	0.277046	0.276759	0.287948	0.289368	0.2907	0.287943	0.290751	0.289235	0.287942	0.289608	0.215629	0.221935	0.221735
NuiNap_BA_all	0.289103	0.285516	0.291912	0.285432	0.291488	0.288506	0.293652	0.294335	0.294843	0.290413	0.286196	0.295793	0.293399	0.297619	0.297546	0.282537	0.290873	0.281728	0.282949	0.289434	0.297004	0.283602	0.292425	0.285883	0.28518	0.217755	0.212527	0.214863	0.217433	0.215223	0.218053	0.218139	0.215931	0.273298	0.274808	0.238561	0.271146	0.27038	0.297791	0.294367	0.294715	0.292439	0.293954	0.294484	0.295765	0.29548	0.211408	0.216838	0.217045
Tibetan_Shannan	0.289015	0.285479	0.290473	0.275376	0.278979	0.281076	0.283563	0.284631	0.284559	0.282763	0.276874	0.283841	0.284918	0.284805	0.283565	0.273926	0.280364	0.271998	0.272563	0.279686	0.28525	0.273119	0.281367	0.278651	0.276479	0.222836	0.216218	0.219626	0.221944	0.219764	0.22129	0.218819	0.219937	0.277983	0.280014	0.243234	0.276244	0.275826	0.287329	0.289252	0.290762	0.287008	0.290396	0.287778	0.28756	0.289116	0.21399	0.220523	0.220202
Suogang_LN	0.288716	0.288125	0.293553	0.282053	0.277241	0.288441	0.288217	0.292014	0.291845	0.289928	0.284318	0.291795	0.292858	0.304128	0.3083	0.282869	0.296543	0.278397	0.276989	0.301512	0.307839	0.283784	0.301125	0.296483	0.291874	0.211026	0.208476	0.207701	0.211687	0.208072	0.215308	0.212273	0.214872	0.276569	0.279661	0.241163	0.272163	0.275177	0.291774	0.297013	0.292108	0.290762	0.295005	0.293144	0.294534	0.29807	0.209906	0.214615	0.212274
Mongolia_LBA_2_Ulaanzukh	0.288713	0.285216	0.290119	0.273979	0.277618	0.279003	0.282869	0.283665	0.283978	0.281939	0.274851	0.282654	0.284993	0.284087	0.282827	0.273786	0.279663	0.270069	0.271228	0.279587	0.284732	0.271604	0.281355	0.279318	0.276367	0.223481	0.215005	0.220028	0.222951	0.220456	0.221764	0.21961	0.220063	0.289051	0.291199	0.246639	0.286614	0.286488	0.286619	0.288616	0.289412	0.286013	0.289736	0.286922	0.286511	0.287698	0.213552	0.221585	0.220876
Tibetan_Gangcha	0.288263	0.284817	0.289812	0.274382	0.277791	0.280028	0.283182	0.284193	0.284427	0.281755	0.2752	0.283649	0.284532	0.284379	0.282933	0.273468	0.279812	0.271294	0.271479	0.279683	0.284487	0.272094	0.280886	0.278118	0.276237	0.224041	0.21733	0.220793	0.223104	0.220988	0.222659	0.22011	0.220866	0.278294	0.280501	0.243908	0.277026	0.276591	0.286516	0.288475	0.289471	0.286361	0.289716	0.287199	0.286617	0.288195	0.215167	0.221849	0.221387
Thai	0.288259	0.284645	0.291521	0.285256	0.291077	0.290652	0.292904	0.293688	0.293784	0.291392	0.289406	0.295227	0.294359	0.295787	0.293825	0.284035	0.291714	0.284519	0.284436	0.289908	0.295603	0.283203	0.293094	0.286221	0.285931	0.221973	0.215404	0.218729	0.220919	0.218968	0.220438	0.218048	0.218638	0.271391	0.273335	0.240221	0.270171	0.269343	0.296118	0.294532	0.293328	0.293438	0.29415	0.293719	0.295137	0.295681	0.213637	0.219862	0.219202
KhoMu	0.288258	0.284869	0.291493	0.288976	0.296623	0	0.293815	0.294628	0.294338	0.295781	0.295558	0.296402	0.29473	0.294894	0.293149	0.287039	0.293231	0.289193	0.289806	0.289039	0.294212	0.286373	0.294492	0.285963	0.285588	0.220013	0.21326	0.216681	0.218785	0.217221	0.218196	0.216317	0.217	0.272371	0.274035	0.238831	0.270987	0.27014	0.295948	0.294719	0.293555	0.293255	0.29354	0.294244	0.295545	0.296139	0.211877	0.21798	0.217153
Rai_Nepal	0.288235	0.284519	0.289917	0.275146	0.279666	0.280596	0.283305	0.284399	0.284174	0.283521	0.275609	0.284542	0.284589	0.284262	0.282329	0.273922	0.280407	0.272037	0.272209	0.279451	0.284563	0.273004	0.28143	0.278007	0.275828	0.221511	0.215043	0.218421	0.219948	0.218398	0.219884	0.217587	0.217933	0.275976	0.27819	0.241746	0.274615	0.273557	0.28709	0.288737	0.289724	0.28677	0.290165	0.287568	0.28664	0.288902	0.213631	0.219408	0.218896
Tanshishan_LN	0.287446	0.282243	0.290338	0.280473	0.286885	0.285184	0.291343	0.292628	0.292301	0.285294	0.281	0.294932	0.291065	0.30443	0.300032	0.277796	0.291525	0.279296	0.279005	0.296055	0.300794	0.283249	0.297047	0.288417	0.291063	0.216189	0.210421	0.213401	0.21516	0.212538	0.21461	0.212634	0.212357	0.271889	0.273485	0.238801	0.268504	0.272276	0.296267	0.293884	0.292265	0.29274	0.292435	0.293461	0.293754	0.295081	0.208543	0.215789	0.214282
Dungan	0.287238	0.283686	0.289076	0.275063	0.278246	0.279614	0.283978	0.284833	0.284928	0.280967	0.275431	0.28436	0.285108	0.285693	0.284852	0.27406	0.280358	0.271692	0.272003	0.281415	0.286118	0.273156	0.282438	0.27877	0.27673	0.227066	0.220801	0.224467	0.226163	0.224474	0.225805	0.223735	0.224751	0.275785	0.277726	0.245653	0.274495	0.273515	0.287131	0.287966	0.288809	0.286291	0.289813	0.286839	0.286911	0.288117	0.218908	0.225448	0.224974
Mongolia_N_East	0.287206	0.283424	0.288205	0.271246	0.275038	0.276332	0.28067	0.281854	0.281936	0.279741	0.270532	0.280702	0.281805	0.283194	0.281105	0.270981	0.278335	0.267894	0.267723	0.278112	0.283766	0.269884	0.279467	0.277131	0.276783	0.219676	0.211795	0.216336	0.218063	0.216572	0.217577	0.213512	0.215766	0.291284	0.294072	0.245027	0.288262	0.289921	0.284307	0.286036	0.287188	0.285319	0.287873	0.285013	0.284284	0.285368	0.210742	0.218202	0.217041
Yumin_EN	0.287032	0.282929	0.288177	0.270791	0.275912	0.279148	0.281268	0.281192	0.281001	0.280317	0.275962	0.280799	0.282033	0.281916	0.277878	0.270598	0.278341	0.269022	0.269004	0.278109	0.283616	0.269279	0.27923	0.274269	0.271357	0.220461	0.214332	0.21844	0.221599	0.218547	0.218611	0.217086	0.218779	0.287427	0.289685	0.246346	0.284452	0.285484	0.284256	0.286507	0.287338	0.284022	0.287094	0.285832	0.283765	0.286314	0.212561	0.219699	0.218896
Tagalog	0.287026	0.283293	0.290106	0.281484	0.285637	0.285963	0.289998	0.291119	0.291218	0.287239	0.282903	0.292268	0.29152	0.301703	0.299109	0.280591	0.294678	0.279809	0.279864	0.297639	0.303193	0.282965	0.296425	0	0.29247	0.222	0.215052	0.218986	0.221051	0.219111	0.22072	0.217977	0.219049	0.270978	0.272462	0.240528	0.269163	0.269135	0.293269	0.291424	0.290949	0.290055	0.292395	0.290946	0.291779	0.292662	0.213818	0.220057	0.219602
Mongolia_EIA_1_SlabGrave	0.287007	0.283536	0.288328	0.272634	0.276019	0.277473	0.281111	0.282307	0.282627	0.279517	0.272841	0.281248	0.282282	0.282263	0.282092	0.272373	0.278159	0.269312	0.269706	0.277555	0.282928	0.270715	0.279171	0.276005	0.274735	0.223952	0.21621	0.220668	0.223329	0.221037	0.222912	0.22034	0.221276	0.291409	0.293815	0.248003	0.288967	0.288049	0.284469	0.286527	0.287847	0.284202	0.287595	0.285468	0.284805	0.285994	0.214529	0.221696	0.22199
Samdzong_1500BP	0.286876	0.283503	0.288777	0.273302	0.278725	0.279693	0.281672	0.283182	0.28284	0.281415	0.273921	0.282404	0.283686	0.283227	0.28079	0.27227	0.279366	0.270592	0.271477	0.278152	0.283613	0.271748	0.279607	0.276382	0.274829	0.221901	0.215286	0.218793	0.221212	0.219341	0.220456	0.21754	0.219183	0.276234	0.278668	0.242394	0.275356	0.27376	0.285513	0.287528	0.289213	0.285266	0.28906	0.286176	0.285704	0.287016	0.214005	0.219849	0.219863
NamTun_LN	0.286818	0.282967	0.287647	0.288326	0.295564	0.292233	0.291687	0.292309	0.289888	0.300143	0.297707	0.29108	0.29418	0.28948	0.287615	0.286599	0.287453	0.28602	0.288531	0.284549	0.285325	0.283725	0.292124	0.284725	0.280855	0.221796	0.216358	0.219227	0.223607	0.222419	0.220549	0.219614	0.222824	0.272943	0.27396	0.243242	0.272415	0.266817	0.293193	0.288495	0.290508	0.290185	0.288232	0.291358	0.288978	0.291337	0.215113	0.221629	0.219699
Liangdao2_EN	0.286767	0.283001	0.290259	0.283109	0.289171	0.288002	0.292242	0.292651	0.292856	0.287732	0.285126	0.294752	0.292564	0.301191	0.298998	0.281365	0.292821	0.28219	0.28122	0.292216	0.300571	0.282821	0.295647	0.288628	0.289404	0.221257	0.215295	0.218685	0.220846	0.218461	0.21964	0.217701	0.219687	0.272221	0.273307	0.240859	0.269218	0.270173	0.294618	0.293389	0.291898	0.293558	0.29199	0.292761	0.29288	0.294839	0.213113	0.219197	0.219774
Htin_Mal	0.286679	0.28371	0.290019	0.289835	0	0.296623	0.293334	0.294461	0.29424	0.296816	0.298806	0.296391	0.294906	0.293955	0.292837	0.287635	0.293454	0.29095	0.291556	0.28912	0.294537	0.287444	0.294933	0.285637	0.285113	0.220216	0.21402	0.217438	0.218945	0.217458	0.219239	0.21638	0.21688	0.269533	0.271887	0.238147	0.267805	0.267745	0.295695	0.294429	0.293331	0.293557	0.292119	0.293658	0.294773	0.295397	0.211872	0.218319	0.218049
Mongolia_N_North	0.286601	0.283532	0.288121	0.272615	0.275526	0.277828	0.280218	0.282184	0.281981	0.279863	0.272286	0.281215	0.282124	0.282958	0.281947	0.271388	0.277819	0.269444	0.269491	0.278908	0.283546	0.270823	0.27972	0.276901	0.275009	0.221453	0.21476	0.218522	0.221325	0.219246	0.221098	0.218249	0.219049	0.292311	0.295419	0.246964	0.289324	0.289483	0.284224	0.286384	0.28789	0.284338	0.286977	0.285598	0.2844	0.286498	0.212302	0.219473	0.219459
Dongxiang_Linxia	0.286591	0.283019	0.288137	0.274284	0.277163	0.279197	0.283118	0.284368	0.284586	0.280329	0.275342	0.283637	0.284362	0.28489	0.282994	0.274334	0.280366	0.271454	0.272176	0.280694	0.285261	0.273203	0.282077	0.278164	0.276579	0.227807	0.222173	0.225544	0.227428	0.2253	0.22637	0.225183	0.22589	0.275787	0.277865	0.24621	0.274615	0.273859	0.286811	0.287374	0.288474	0.285588	0.288987	0.286508	0.286472	0.287578	0.219946	0.226565	0.226086
Visayan	0.285537	0.281803	0.288946	0.281036	0.285113	0.285588	0.289585	0.290717	0.291388	0.286182	0.282368	0.291969	0.291306	0.303876	0.300546	0.280518	0.297221	0.27967	0.280188	0.299213	0.305688	0.284089	0.298664	0.29247	0	0.219622	0.212543	0.215976	0.217933	0.215757	0.217543	0.21546	0.216076	0.269087	0.271651	0.237212	0.268481	0.266943	0.292815	0.2915	0.290264	0.290154	0.290929	0.290836	0.291379	0.292431	0.210839	0.217423	0.216477
Gurung_Nepal	0.285044	0.282013	0.286569	0.273104	0.276581	0.277941	0.28022	0.28156	0.281435	0.280585	0.274453	0.281066	0.28169	0.281827	0.279567	0.271741	0.277269	0.269992	0.269978	0.277025	0.281703	0.271208	0.27826	0.275887	0.274005	0.222673	0.216222	0.219563	0.221607	0.219525	0.220442	0.218849	0.219902	0.273588	0.275897	0.240983	0.272322	0.271399	0.283517	0.285309	0.287197	0.283386	0.286469	0.28428	0.283542	0.285681	0.214465	0.220702	0.219855
Wuqi_EN	0.285024	0.281666	0.284333	0.267937	0.270502	0.274335	0.281683	0.27919	0.281436	0.274041	0.265835	0.278083	0.277656	0.277074	0.279977	0.268278	0.273883	0.263884	0.265905	0.278691	0.284662	0.265557	0.277771	0.271361	0.274727	0.214296	0.20162	0.209421	0.212133	0.208912	0.20775	0.20587	0.207021	0.289858	0.292692	0.241475	0.287172	0.285498	0.280413	0.28063	0.284285	0.277062	0.284724	0.281273	0.278572	0.281154	0.205016	0.211521	0.209678
NuiNap_BA	0.284935	0.280449	0.287199	0.281411	0.291093	0.2856	0.290057	0.290736	0.290985	0.287492	0.289192	0.293426	0.293034	0.291432	0.286308	0.280786	0.288166	0.281156	0.282559	0.287406	0.29165	0.279582	0.289771	0.279844	0.281435	0.221453	0.216607	0.219724	0.220396	0.218084	0.219615	0.21646	0.21858	0.268245	0.270382	0.238398	0.268062	0.267997	0.292614	0.292816	0.288976	0.289168	0.290308	0.289584	0.292597	0.29305	0.212894	0.218545	0.220735
Russia_Shamanka_Eneolithic	0.284655	0.28164	0.286058	0.270489	0.273313	0.275746	0.279255	0.28042	0.28038	0.278189	0.271281	0.279785	0.280037	0.280706	0.278908	0.269996	0.276027	0.267998	0.267979	0.276875	0.281741	0.269214	0.278496	0.273876	0.272922	0.224624	0.217105	0.221379	0.223903	0.221875	0.223129	0.220439	0.221783	0.293007	0.296157	0.249781	0.290889	0.290089	0.282925	0.284066	0.285313	0.28201	0.285654	0.283721	0.28256	0.283532	0.215182	0.222404	0.222548
Khamnegan	0.284457	0.281481	0.285733	0.271001	0.274312	0.275819	0.279827	0.280858	0.280952	0.277359	0.273176	0.279865	0.280915	0.281238	0.280292	0.270688	0.276662	0.268641	0.268909	0.276685	0.281282	0.269503	0.278235	0.274884	0.273468	0.229054	0.222043	0.225538	0.228059	0.225847	0.227574	0.22527	0.226059	0.287325	0.289297	0.250026	0.285461	0.284085	0.282698	0.283682	0.284968	0.282157	0.285418	0.282894	0.282697	0.283755	0.219697	0.22665	0.22736
Salar_Xunhua	0.284284	0.281288	0.286011	0.272389	0.276005	0.276889	0.28103	0.281735	0.281783	0.279442	0.273703	0.281966	0.28223	0.282508	0.280858	0.272179	0.277823	0.269696	0.270013	0.277833	0.282651	0.270828	0.279357	0.275901	0.274184	0.22838	0.222392	0.225897	0.227202	0.226074	0.227005	0.225257	0.22619	0.274444	0.276411	0.246049	0.273026	0.272581	0.284279	0.284873	0.285966	0.28346	0.286157	0.284168	0.28357	0.285026	0.220545	0.226681	0.226512
Mlabri	0.284058	0.280707	0.28714	0.288796	0.298806	0.295558	0.29101	0.292017	0.29136	0.29575	0	0.294055	0.292146	0.291603	0.290803	0.28723	0.291014	0.290733	0.29078	0.287052	0.290576	0.286033	0.292434	0.282903	0.282368	0.21962	0.212664	0.216354	0.21853	0.216779	0.217522	0.216064	0.216479	0.26764	0.269127	0.236001	0.266877	0.265431	0.293073	0.291479	0.289645	0.289585	0.289328	0.291093	0.292245	0.292545	0.21015	0.216655	0.216906
Evenk_Transbaikal	0.283919	0.281101	0.285202	0.270264	0.273685	0.275621	0.27883	0.28012	0.28034	0.277664	0.27154	0.279242	0.279953	0.280931	0.279397	0.269964	0.275738	0.267956	0.268445	0.277074	0.280627	0.269172	0.276992	0.274015	0.272428	0.226854	0.219721	0.223587	0.226246	0.223938	0.225992	0.223662	0.224759	0.297912	0.300145	0.252141	0.294299	0.293064	0.282548	0.283882	0.284646	0.281545	0.285099	0.282491	0.281934	0.28365	0.217746	0.224677	0.226195
Russia_Lokomotiv_Eneolithic	0.283574	0.28118	0.285175	0.2703	0.272843	0.276224	0.27807	0.27931	0.279264	0.277612	0.270605	0.2792	0.27939	0.280461	0.279213	0.268782	0.275055	0.267768	0.267679	0.276666	0.278948	0.269316	0.277463	0.273669	0.273518	0.222468	0.215936	0.220162	0.22345	0.220829	0.222187	0.218716	0.219913	0.293187	0.296755	0.250024	0.292395	0.289735	0.281656	0.283576	0.285151	0.281329	0.285183	0.282884	0.282132	0.283272	0.214028	0.221215	0.221766
Nganasan	0.283411	0.280398	0.284521	0.269617	0.272481	0.274979	0.278612	0.279443	0.279852	0.276366	0.270681	0.27849	0.279319	0.280359	0.279475	0.269563	0.275229	0.267087	0.267735	0.275749	0.280364	0.268808	0.276882	0.273423	0.272318	0.227945	0.220565	0.224296	0.226812	0.224927	0.226817	0.224772	0.225423	0.301253	0.301691	0.254019	0.297788	0.296337	0.281722	0.282684	0.283979	0.281199	0.284261	0.28147	0.281175	0.282684	0.218412	0.225899	0.227148
Buryat_Duldurginsky	0.283115	0.280568	0.284425	0.270245	0.272957	0.274952	0.278053	0.279411	0.279778	0.276406	0.271422	0.278546	0.279332	0.279761	0.278559	0.26995	0.275526	0.266979	0.267658	0.276369	0.279445	0.268532	0.276249	0.273764	0.272213	0.229155	0.222121	0.226239	0.228001	0.226315	0.227846	0.226159	0.227268	0.286037	0.288419	0.249208	0.28316	0.283158	0.281444	0.2828	0.284109	0.280752	0.284343	0.281979	0.281346	0.282632	0.220226	0.227433	0.227684
Nagsabaran_His	0.282517	0.284727	0.288355	0.277184	0.270931	0.27861	0.285183	0.284131	0.289163	0.278987	0.258614	0.288152	0.291339	0.301757	0.295254	0.269158	0.289293	0.268896	0.260335	0.30641	0.306608	0.285137	0.295191	0.293882	0.297045	0.215996	0.209383	0.222125	0.209492	0.224427	0.225125	0.200872	0.197609	0.267333	0.276366	0.252782	0.279035	0.275736	0.27695	0.284851	0.288812	0.274133	0.294526	0.2883	0.273117	0.280673	0.209207	0.215447	0.210397
Mongol_Sainnoyon	0.282403	0.279451	0.283764	0.269725	0.272615	0.274284	0.278083	0.279092	0.27938	0.2756	0.270385	0.278338	0.279179	0.280086	0.278634	0.269446	0.275581	0.266699	0.267295	0.276008	0.280191	0.268275	0.276597	0.273887	0.272072	0.228846	0.221667	0.225428	0.227805	0.22546	0.227286	0.225116	0.225957	0.281869	0.283895	0.248445	0.280726	0.279463	0.281281	0.282382	0.283592	0.280769	0.283879	0.281475	0.280772	0.28252	0.219753	0.226646	0.227149
Cambodian	0.282279	0.279528	0.285409	0	0.289835	0.288976	0.287774	0.288772	0.288638	0.288401	0.288796	0.289866	0.289456	0.289544	0.287887	0.282305	0.288039	0.284584	0.284844	0.284299	0.289095	0.281587	0.28959	0.281484	0.281036	0.221634	0.215838	0.21901	0.220461	0.219152	0.219993	0.218197	0.21919	0.266987	0.268831	0.238634	0.265562	0.264913	0.289893	0.2888	0.287755	0.287123	0.287272	0.28779	0.288608	0.289716	0.213799	0.21969	0.219234
Buryat_Aginsky	0.282236	0.279628	0.283429	0.269396	0.271873	0.27446	0.277619	0.278639	0.278915	0.275245	0.270032	0.277759	0.278372	0.279171	0.27778	0.269112	0.274694	0.266213	0.266764	0.274535	0.279117	0.267735	0.275735	0.273208	0.271556	0.229829	0.223153	0.226527	0.229063	0.227295	0.228426	0.226825	0.227593	0.285811	0.287724	0.250137	0.283797	0.28298	0.280583	0.281644	0.283202	0.280324	0.283289	0.280964	0.280476	0.281918	0.221257	0.227766	0.22849
Mongol_Zasagt	0.282126	0.27934	0.283485	0.26919	0.272312	0.274144	0.277813	0.278746	0.278868	0.275201	0.269781	0.277983	0.278675	0.279624	0.277626	0.269019	0.274713	0.266443	0.266677	0.274842	0.279663	0.268014	0.276412	0.273221	0.271923	0.228155	0.221597	0.224859	0.227363	0.225198	0.22671	0.224752	0.225693	0.281495	0.283538	0.247742	0.279893	0.278974	0.280528	0.282542	0.283111	0.280146	0.284075	0.281049	0.280261	0.282333	0.219373	0.225629	0.226717
Xitoucun_LN	0.281993	0.277628	0.286271	0.275862	0.279314	0.281503	0.286199	0.287263	0.287356	0.279451	0.278701	0.287532	0.288425	0.295698	0.294984	0.274568	0.286628	0.27304	0.274015	0.293216	0.293326	0.275699	0.290267	0.282841	0.282926	0.211861	0.205581	0.208703	0.210862	0.208416	0.210397	0.208522	0.20974	0.266301	0.268944	0.232927	0.262886	0.262439	0.290323	0.287623	0.286966	0.288493	0.288516	0.286693	0.287889	0.28884	0.20125	0.209566	0.209304
Koryak	0.281718	0.279271	0.283184	0.268831	0.271887	0.274035	0.27714	0.278373	0.278305	0.27483	0.269127	0.277368	0.278019	0.27875	0.277908	0.268675	0.275011	0.266702	0.267082	0.275244	0.279157	0.268098	0.276181	0.272462	0.271651	0.228457	0.221847	0.225502	0.227744	0.225931	0.227796	0.226621	0.226581	0.325292	0	0.258802	0.315733	0.312582	0.280534	0.281235	0.282413	0.279882	0.283354	0.27992	0.279981	0.281177	0.219497	0.226624	0.228174
Cham	0.281694	0.278742	0.284763	0.282305	0.287635	0.287039	0.287364	0.287909	0.28794	0.286451	0.28723	0.289373	0.288271	0.289317	0.287458	0	0.286983	0.282907	0.283129	0.284445	0.289235	0.280105	0.288523	0.280591	0.280518	0.222406	0.216873	0.219889	0.221715	0.220437	0.221805	0.219923	0.220514	0.267111	0.268675	0.239081	0.265704	0.265436	0.289179	0.287665	0.286627	0.286256	0.286694	0.286996	0.288309	0.288977	0.214813	0.220987	0.220515
Liangdao1_EN	0.281609	0.278188	0.285743	0.277562	0.283038	0.282132	0.284855	0.286741	0.286871	0.281925	0.274797	0.287245	0.28644	0.295959	0.294856	0.277434	0.288958	0.27682	0.27782	0.288875	0.29668	0.279065	0.293374	0.284535	0.285414	0.21913	0.212689	0.21741	0.21844	0.216326	0.219913	0.215903	0.217782	0.266072	0.269565	0.236781	0.263881	0.263168	0.289749	0.288397	0.286901	0.287779	0.287229	0.286251	0.287878	0.291044	0.211809	0.217303	0.217468
Buryat_Zakamensky	0.281572	0.278455	0.282464	0.268763	0.271751	0.273152	0.27637	0.27762	0.2783	0.274599	0.269122	0.276734	0.277411	0.277359	0.276573	0.268517	0.273638	0.265935	0.26659	0.273301	0.278542	0.267093	0.275291	0.271958	0.270282	0.229426	0.222431	0.226232	0.228837	0.226541	0.227703	0.226426	0.22669	0.284341	0.286392	0.249517	0.28279	0.281518	0.279539	0.280804	0.282283	0.27896	0.282189	0.279852	0.27966	0.280632	0.220457	0.227066	0.227965
India_RoopkundC	0.281352	0.279926	0.28526	0.289006	0.298353	0.294016	0.287783	0.289749	0.289571	0.292566	0.291384	0.29281	0.291971	0.288616	0.289217	0.284408	0.29045	0.291171	0.290457	0.280963	0.290485	0.284801	0.292625	0.282756	0.282502	0.218226	0.212957	0.216149	0.218189	0.218403	0.215745	0.217065	0.215781	0.263613	0.265778	0.238504	0.261772	0.261555	0.290909	0.287971	0.286716	0.288391	0.287858	0.289237	0.288805	0.290952	0.212743	0.21816	0.218843
Yakut_HGDP	0.281208	0.278431	0.282262	0.268257	0.270963	0.272643	0.27618	0.277445	0.277873	0.274159	0.269334	0.276584	0.277521	0.27825	0.277235	0.268121	0.273555	0.265493	0.265861	0.273587	0.278227	0.266978	0.274615	0.271986	0.270381	0.229509	0.222943	0.226789	0.228819	0.226707	0.228543	0.226242	0.227408	0.28783	0.28971	0.25121	0.285514	0.284621	0.279234	0.280541	0.281883	0.27911	0.282265	0.279398	0.278887	0.28044	0.220604	0.227718	0.228675
Mongol_Minorities	0.281192	0.278886	0.282415	0.268655	0.271808	0.273324	0.276825	0.277793	0.27776	0.274241	0.269144	0.27676	0.277824	0.278603	0.27718	0.268117	0.274033	0.265674	0.266449	0.274233	0.279038	0.267003	0.27549	0.271979	0.270629	0.229423	0.222906	0.226207	0.228068	0.226421	0.228018	0.226229	0.226704	0.280612	0.282924	0.248624	0.278873	0.278114	0.279765	0.280828	0.281904	0.279493	0.282598	0.280097	0.279487	0.280964	0.220415	0.227031	0.227642
LongLongRak_IA	0.281107	0.278407	0.283298	0.281279	0.285995	0.285856	0.284946	0.285755	0.285779	0.284424	0.282852	0.285947	0.286713	0.286402	0.283607	0.277714	0.285329	0.279465	0.279912	0.280701	0.28833	0.278111	0.285336	0.278275	0.277626	0.218008	0.211163	0.216139	0.217239	0.217019	0.216529	0.217494	0.215178	0.264857	0.267478	0.235058	0.263675	0.265257	0.287534	0.287242	0.285495	0.285333	0.284173	0.285258	0.285027	0.28592	0.211702	0.216437	0.216026
Mongol_Uuld	0.280762	0.278011	0.282013	0.268049	0.271284	0.272779	0.276209	0.277243	0.277486	0.273911	0.267989	0.276472	0.277409	0.278153	0.276745	0.268007	0.273627	0.265246	0.265526	0.274069	0.278049	0.266873	0.274495	0.272041	0.270733	0.230485	0.223987	0.227423	0.229597	0.227901	0.229074	0.227337	0.228193	0.280984	0.283123	0.24925	0.279132	0.278504	0.279293	0.280335	0.281731	0.278383	0.282035	0.279846	0.278955	0.28045	0.221447	0.228234	0.228996
Buryat_Selenginsky	0.28039	0.277571	0.281534	0.267404	0.270179	0.27216	0.275276	0.27656	0.276969	0.273114	0.268593	0.27551	0.276292	0.276895	0.275469	0.267003	0.272777	0.264679	0.265013	0.273391	0.277397	0.265601	0.273943	0.271312	0.268961	0.228327	0.221846	0.225178	0.227411	0.225769	0.227277	0.225759	0.225727	0.284	0.286112	0.248973	0.282236	0.281432	0.27843	0.28001	0.280883	0.278282	0.281228	0.278881	0.278305	0.279532	0.219194	0.226	0.226736
UstBelaya_EBA	0.280382	0.278227	0.281466	0.267674	0.269855	0.27198	0.274931	0.276358	0.275896	0.272104	0.266735	0.275172	0.275647	0.276209	0.275994	0.267835	0.272087	0.265505	0.265689	0.27305	0.27702	0.265622	0.274316	0.271339	0.268532	0.230028	0.223787	0.227133	0.229619	0.228318	0.228387	0.229433	0.229761	0.29284	0.295188	0.255094	0.291792	0.291272	0.27862	0.27964	0.280696	0.278466	0.280522	0.277787	0.278742	0.279061	0.221807	0.228782	0.230226
Malay	0.280341	0.277474	0.283358	0.281587	0.287444	0.286373	0.285955	0.286707	0.286517	0.286175	0.286033	0.287899	0.286821	0.291703	0.289776	0.280105	0.289558	0.281962	0.281982	0.28733	0.292685	0	0.291092	0.282965	0.284089	0.221908	0.216046	0.21932	0.221075	0.219627	0.220561	0.219003	0.219609	0.266425	0.268098	0.238165	0.265012	0.264709	0.287342	0.286508	0.285417	0.285127	0.285176	0.285944	0.287084	0.287457	0.214548	0.220365	0.219828
MaiDaDieu_LN	0.280132	0.274604	0.281027	0.27814	0.284439	0.28226	0.285198	0.285755	0.283338	0.284537	0.288614	0.288545	0.284648	0.289574	0.285264	0.278071	0.284267	0.281057	0.279839	0.284676	0.28691	0.274835	0.288893	0.278249	0.276946	0.220576	0.212777	0.216729	0.218699	0.218664	0.220362	0.214418	0.216338	0.260592	0.265385	0.237704	0.258751	0.259765	0.287898	0.284216	0.282436	0.282062	0.285325	0.282894	0.284239	0.286166	0.210518	0.218592	0.21709
GuaCha_LN	0.279799	0.27631	0.282288	0.286639	0.292566	0.291733	0.287693	0.288949	0.288293	0.290727	0.292419	0.290027	0.289621	0.286415	0.286963	0.282457	0.290523	0.287424	0.288545	0.283597	0.287625	0.284707	0.290197	0.281066	0.280012	0.217205	0.211406	0.214508	0.217611	0.21489	0.216282	0.21377	0.215223	0.263329	0.265887	0.234956	0.261885	0.261329	0.288869	0.288085	0.286076	0.28595	0.28495	0.286897	0.2894	0.289115	0.209275	0.215817	0.215326
TamPaPing_LNBA	0.279789	0.275674	0.282686	0.286673	0.295442	0.294218	0.287402	0.288595	0.288236	0.293261	0.297804	0.290815	0.289392	0.287075	0.283739	0.284845	0.286649	0.288927	0.288943	0.284141	0.286636	0.282688	0.289482	0.279275	0.278797	0.216345	0.210224	0.214157	0.217865	0.212737	0.216395	0.213218	0.214012	0.264572	0.26569	0.232852	0.262639	0.261802	0.288989	0.28905	0.286526	0.286889	0.284798	0.288252	0.288626	0.290214	0.207594	0.214743	0.214988
Giarai	0.279696	0.276942	0.282833	0.284844	0.291556	0.289806	0.286672	0.287578	0.287133	0.288705	0.29078	0.289289	0.287711	0.287474	0.286179	0.283129	0.287486	0.287788	0	0.282352	0.287494	0.281982	0.28912	0.279864	0.280188	0.221311	0.215135	0.218171	0.220028	0.218373	0.219582	0.218221	0.218389	0.265173	0.267082	0.237147	0.264276	0.263623	0.288378	0.286473	0.285082	0.285533	0.284786	0.285841	0.2873	0.287918	0.213074	0.219105	0.218916
Buryat_Ehirit	0.279639	0.276838	0.28078	0.266604	0.270054	0.271299	0.274666	0.276005	0.275994	0.272644	0.267852	0.274939	0.27593	0.276424	0.274854	0.266531	0.272252	0.263836	0.264512	0.272997	0.276749	0.265903	0.273618	0.271254	0.269215	0.228386	0.222324	0.225942	0.22801	0.22606	0.227378	0.225605	0.226727	0.283371	0.284751	0.248597	0.281501	0.280787	0.277904	0.279399	0.280253	0.27759	0.28088	0.278283	0.277848	0.279418	0.220343	0.226672	0.227737
Chukchi	0.279553	0.276892	0.280781	0.266987	0.269533	0.272371	0.274771	0.276213	0.276072	0.273213	0.26764	0.275175	0.276133	0.276585	0.275284	0.267111	0.272514	0.264795	0.265173	0.273158	0.276363	0.266425	0.273643	0.270978	0.269087	0.228659	0.222143	0.225615	0.228008	0.226325	0.227862	0.227405	0.227398	0	0.325292	0.262672	0.326664	0.326905	0.27818	0.279061	0.280245	0.277694	0.280729	0.277813	0.278163	0.2788	0.219288	0.226818	0.2286
Dolgan	0.279426	0.276737	0.280586	0.266327	0.268935	0.271466	0.274565	0.275889	0.276274	0.273061	0.268229	0.275098	0.276419	0.27744	0.275832	0.266944	0.272336	0.263847	0.264825	0.271721	0.277069	0.266003	0.27296	0.270986	0.26929	0.230493	0.223948	0.226824	0.229285	0.227437	0.228842	0.227154	0.228318	0.288298	0.289343	0.251248	0.285029	0.28411	0.277827	0.27943	0.280485	0.27776	0.280054	0.277765	0.277541	0.278938	0.220815	0.228232	0.229697
Ede	0.27935	0.275467	0.282523	0.284584	0.29095	0.289193	0.286686	0.287594	0.287187	0.28877	0.290733	0.289324	0.287657	0.287711	0.28612	0.282907	0.287156	0	0.287788	0.283264	0.287761	0.281962	0.288723	0.279809	0.27967	0.221047	0.214911	0.217758	0.219927	0.217996	0.219416	0.217507	0.218175	0.264795	0.266702	0.236971	0.263455	0.262653	0.288243	0.286588	0.285271	0.285376	0.284757	0.285671	0.287602	0.287829	0.21295	0.218849	0.218521
ManBac_LN_all	0.279052	0.272901	0.281838	0.281536	0.292078	0.287552	0.284309	0.286721	0.286694	0.286286	0.289733	0.287322	0.286681	0.284175	0.285513	0.281151	0.287019	0.282823	0.284752	0.277783	0.287158	0.280391	0.287794	0.27874	0.28041	0.220154	0.212674	0.216416	0.218844	0.215644	0.217189	0.218209	0.215721	0.262929	0.263929	0.234512	0.260033	0.260683	0.287169	0.287092	0.284244	0.285249	0.283296	0.28755	0.287271	0.289488	0.212146	0.217986	0.216573
Tamang_Nepal	0.279044	0.276109	0.280364	0.267789	0.271317	0.272861	0.274923	0.275822	0.276175	0.274641	0.269534	0.27509	0.27588	0.275577	0.274054	0.26742	0.272032	0.265411	0.265797	0.271561	0.275665	0.266679	0.273322	0.270006	0.268558	0.22409	0.218044	0.22096	0.223027	0.220894	0.222143	0.220728	0.221221	0.269488	0.271049	0.240557	0.267748	0.268239	0.277531	0.279803	0.280553	0.277654	0.280323	0.278428	0.278015	0.279502	0.216314	0.221716	0.221592
TamHang_BA	0.278858	0.27469	0.28123	0.283398	0.293789	0.293261	0.286467	0.288575	0.287783	0.293427	0.29704	0.289385	0.28851	0.288323	0.287106	0.282841	0.289584	0.287495	0.288401	0.288397	0.28729	0.284749	0.290118	0.279091	0.280045	0.220556	0.213596	0.216017	0.218475	0.217571	0.217869	0.216915	0.21486	0.262011	0.266333	0.229887	0.260458	0.257506	0.289368	0.286915	0.285272	0.285204	0.28225	0.284413	0.289436	0.287486	0.210721	0.218678	0.217608
Buryat_Bohansky	0.278815	0.276361	0.280108	0.266259	0.269046	0.270919	0.274001	0.27529	0.275653	0.272571	0.266635	0.274665	0.275423	0.275557	0.274624	0.266615	0.271078	0.263133	0.26413	0.271619	0.276113	0.26481	0.272135	0.270526	0.268224	0.229081	0.222156	0.225873	0.227869	0.225937	0.227541	0.225949	0.227013	0.282643	0.284293	0.249569	0.280585	0.279558	0.277774	0.278244	0.279416	0.277195	0.27999	0.277276	0.277291	0.277826	0.219877	0.226617	0.227419
Russia_Shamanka_EBA	0.278675	0.276812	0.279739	0.26615	0.268796	0.271092	0.273979	0.275063	0.27532	0.272147	0.267758	0.273716	0.273972	0.27539	0.274503	0.265824	0.271194	0.263785	0.264036	0.272117	0.275138	0.265839	0.271885	0.269364	0.267183	0.228675	0.221118	0.225876	0.227404	0.225903	0.227225	0.224839	0.226776	0.29311	0.294792	0.253548	0.291595	0.290995	0.27677	0.277927	0.278643	0.275872	0.279021	0.276852	0.2771	0.277591	0.219172	0.226145	0.226938
Mongolia_LBA_4_CenterWest	0.278177	0.2755	0.279005	0.265624	0.268465	0.270095	0.273233	0.274295	0.273945	0.271571	0.266467	0.272981	0.27344	0.274232	0.273024	0.265401	0.271072	0.263238	0.263462	0.270553	0.274764	0.264387	0.27234	0.269305	0.266798	0.23071	0.223689	0.227998	0.22989	0.228094	0.229174	0.22865	0.229309	0.286415	0.288459	0.252561	0.285806	0.285426	0.276255	0.277076	0.278217	0.275263	0.278257	0.276416	0.276057	0.277223	0.221191	0.228678	0.230442
Eskimo_ChaplinSireniki	0.278099	0.275599	0.279304	0.265562	0.267805	0.270987	0.273814	0.274796	0.274969	0.271662	0.266877	0.273445	0.274715	0.274864	0.274375	0.265704	0.271089	0.263455	0.264276	0.271572	0.275218	0.265012	0.272773	0.269163	0.268481	0.229043	0.222398	0.225719	0.227743	0.226441	0.227301	0.227497	0.227841	0.326664	0.315733	0.265681	0	0.333744	0.276517	0.277479	0.278544	0.275872	0.279192	0.276269	0.27651	0.27711	0.219593	0.226803	0.228513
Kalmyk	0.277745	0.275234	0.279021	0.265933	0.268153	0.270188	0.273455	0.274442	0.275189	0.270773	0.266371	0.273771	0.2746	0.274732	0.273239	0.26607	0.270546	0.262816	0.263601	0.271069	0.27484	0.263944	0.272054	0.268951	0.267299	0.230579	0.224298	0.227601	0.229668	0.227825	0.229089	0.226726	0.228256	0.278872	0.280822	0.248864	0.277725	0.2769	0.276463	0.277624	0.278607	0.276132	0.279031	0.27687	0.276079	0.277584	0.221795	0.228491	0.22964
Russia_UstBelaya_Angara	0.277543	0.277248	0.278765	0.265954	0.26712	0.270433	0.272785	0.274287	0.274238	0.270486	0.265652	0.273279	0.273424	0.274468	0.273754	0.266227	0.270598	0.26358	0.26345	0.271612	0.275573	0.264084	0.272141	0.27009	0.267557	0.229997	0.223282	0.22723	0.229112	0.227818	0.229141	0.227876	0.228416	0.290826	0.292851	0.254975	0.289377	0.289337	0.276313	0.27721	0.277833	0.276544	0.27873	0.275646	0.275167	0.276966	0.220982	0.228271	0.230206
Tofalar	0.277386	0.27515	0.278286	0.265071	0.268156	0.269701	0.272732	0.273925	0.273858	0.270619	0.266428	0.272933	0.273881	0.274167	0.273302	0.264808	0.270588	0.262604	0.263144	0.270061	0.274068	0.263625	0.271758	0.2687	0.26639	0.231433	0.22541	0.22879	0.230744	0.228999	0.230468	0.228842	0.229453	0.288043	0.289104	0.252988	0.28593	0.285078	0.275201	0.277008	0.278261	0.275601	0.278453	0.275787	0.27526	0.277046	0.222574	0.229336	0.231402
Tuvinian	0.27738	0.275153	0.278609	0.265341	0.267888	0.269925	0.272873	0.274085	0.274087	0.270607	0.266871	0.273097	0.274005	0.274419	0.273493	0.265157	0.270493	0.262634	0.263221	0.270081	0.274497	0.264279	0.271507	0.268983	0.266944	0.230572	0.224465	0.227876	0.229722	0.228048	0.229162	0.228418	0.228971	0.283217	0.284288	0.250325	0.281082	0.280285	0.275687	0.276993	0.278118	0.275748	0.278438	0.275906	0.275518	0.277119	0.221809	0.228711	0.230075
Eskimo_Naukan	0.277293	0.275019	0.278609	0.264913	0.267745	0.27014	0.27267	0.27402	0.273994	0.270912	0.265431	0.272838	0.273788	0.273982	0.273249	0.265436	0.270336	0.262653	0.263623	0.269578	0.273819	0.264709	0.271346	0.269135	0.266943	0.229425	0.223077	0.226272	0.228945	0.227819	0.228305	0.228593	0.22884	0.326905	0.312582	0.266752	0.333744	0	0.276096	0.276609	0.277605	0.275658	0.278776	0.275094	0.275582	0.276571	0.220243	0.227431	0.22957
Zhalainuoer_IA	0.27719	0.275469	0.280271	0.263248	0.273916	0.270307	0.275414	0.277702	0.275637	0.265987	0.261917	0.274844	0.279999	0.274075	0.277608	0.265201	0.273886	0.263034	0.261506	0.275371	0.276578	0.266288	0.276146	0.271828	0.270911	0.215841	0.211903	0.215519	0.22542	0.220899	0.219358	0.218725	0.218581	0.281866	0.278838	0.241286	0.281436	0.28984	0.276115	0.278077	0.278582	0.280492	0.278596	0.27632	0.278106	0.275448	0.205528	0.217649	0.216899
Russia_OldBeringSea_Ekven	0.276588	0.274248	0.277926	0.265372	0.267332	0.270311	0.272603	0.273885	0.273577	0.271087	0.26603	0.272595	0.273519	0.273962	0.273067	0.265907	0.270621	0.263131	0.2639	0.270485	0.273492	0.264934	0.27169	0.268477	0.267453	0.230024	0.223209	0.226834	0.229314	0.227619	0.228844	0.228677	0.229603	0.323686	0.306323	0.269061	0.333918	0.342571	0.275334	0.276413	0.277694	0.275167	0.278371	0.274993	0.275747	0.276236	0.220857	0.227502	0.229949
HonHaiCoTien_LN	0.276518	0.273515	0.282408	0.281627	0.283956	0.290326	0.280599	0.283124	0.28528	0.285169	0.288007	0.286289	0.287416	0.287166	0.276484	0.282034	0.283074	0.280768	0.28298	0.28013	0.282946	0.279363	0.286913	0.276457	0.276199	0.220007	0.215075	0.221373	0.221788	0.220895	0.217085	0.220653	0.219898	0.262742	0.262756	0.239673	0.257845	0.257177	0.289549	0.287713	0.285785	0.281627	0.279553	0.288577	0.287043	0.28605	0.215911	0.221353	0.219096
Kyrgyzstan_Medieval_Nomad	0.276462	0.273896	0.277396	0.263115	0.265932	0.267844	0.271718	0.273163	0.273444	0.270897	0.263907	0.272262	0.272573	0.273143	0.270685	0.264293	0.269573	0.261817	0.261796	0.271756	0.274018	0.262078	0.269537	0.268127	0.265453	0.229099	0.223707	0.226182	0.227837	0.227134	0.22762	0.225523	0.227407	0.281063	0.281856	0.248708	0.279876	0.278308	0.274758	0.275667	0.277023	0.27405	0.278125	0.27487	0.274112	0.276389	0.220764	0.227259	0.227918
Russia_UstIda_EBA	0.27596	0.27396	0.277101	0.264605	0.267508	0.268867	0.270022	0.272951	0.273704	0.270837	0.264447	0.272496	0.272659	0.273012	0.271577	0.263911	0.270108	0.26278	0.262534	0.270001	0.274479	0.264576	0.27031	0.269572	0.266069	0.228939	0.224588	0.227	0.228813	0.227165	0.22901	0.227007	0.229392	0.287982	0.292155	0.252601	0.287792	0.287593	0.275035	0.275117	0.276685	0.274733	0.277454	0.274019	0.27449	0.275741	0.221863	0.228135	0.228237
Russia_UstIda_LN	0.275876	0.273672	0.276929	0.264427	0.266661	0.269492	0.270822	0.272482	0.27247	0.269746	0.261991	0.271069	0.272252	0.272836	0.270884	0.263542	0.269207	0.260952	0.262203	0.269787	0.273487	0.264108	0.271338	0.268698	0.265928	0.230272	0.22336	0.226685	0.229152	0.227814	0.228063	0.227542	0.229655	0.289855	0.290167	0.255727	0.288134	0.288262	0.27441	0.27486	0.276082	0.273621	0.275888	0.274342	0.274088	0.274922	0.220971	0.227696	0.230491
Khovsgol_LBA	0.275513	0.273378	0.276566	0.263395	0.26659	0.26756	0.270733	0.271681	0.271909	0.269086	0.26298	0.27076	0.271699	0.271972	0.270385	0.263892	0.268538	0.261183	0.26131	0.267981	0.272694	0.262357	0.26945	0.267062	0.265303	0.229966	0.223479	0.227399	0.2292	0.227777	0.228861	0.228083	0.228978	0.283956	0.286048	0.251392	0.283139	0.282607	0.273694	0.274565	0.275737	0.272993	0.276279	0.274247	0.273611	0.274817	0.220404	0.228034	0.230091
Mongolia_EBA_1_Ulgii	0.275439	0.2735	0.276541	0.263975	0.266707	0.268434	0.27012	0.271426	0.27127	0.269078	0.26357	0.269757	0.271165	0.271712	0.270342	0.263728	0.268763	0.261134	0.261656	0.267074	0.271157	0.262577	0.269622	0.266517	0.264933	0.230817	0.22573	0.228718	0.230256	0.229648	0.229624	0.229453	0.230432	0.283544	0.286342	0.25214	0.282798	0.283352	0.273121	0.275198	0.275517	0.272579	0.27544	0.273198	0.273142	0.274629	0.222943	0.22928	0.230563
Ekven_IA	0.275196	0.273133	0.276447	0.264158	0.264912	0.268304	0.2706	0.272106	0.272348	0.26864	0.263457	0.271274	0.271667	0.27303	0.272625	0.264161	0.269083	0.261364	0.262408	0.269111	0.272362	0.263133	0.270964	0.26801	0.26562	0.228682	0.22234	0.225771	0.227996	0.226528	0.226923	0.228181	0.228019	0.321033	0.304275	0.267586	0.331975	0.339858	0.273979	0.274649	0.275542	0.273193	0.277351	0.27424	0.273567	0.274769	0.219168	0.226534	0.22912
ManBac_LN	0.275136	0.269725	0.277527	0.276146	0.28896	0.284618	0.282392	0.282767	0.281318	0.281885	0.285155	0.284902	0.282845	0.278102	0.279076	0.277009	0.282942	0.279815	0.281826	0.272874	0.281659	0.276558	0.283065	0.271357	0.274871	0.21645	0.211793	0.214148	0.216249	0.214488	0.215984	0.219718	0.215962	0.259818	0.260101	0.230311	0.254394	0.25679	0.283244	0.284301	0.279067	0.28182	0.278816	0.284529	0.283472	0.287447	0.211864	0.216301	0.214891
Yukagir	0.275093	0.272817	0.276135	0.263468	0.265936	0.267896	0.270535	0.271789	0.272043	0.269185	0.264115	0.271007	0.271807	0.272494	0.271245	0.263564	0.268397	0.261589	0.261399	0.26828	0.272539	0.262731	0.269455	0.267084	0.265405	0.231874	0.225403	0.229052	0.230926	0.229406	0.230933	0.229762	0.230139	0.298408	0.298869	0.255475	0.293902	0.293131	0.273377	0.274734	0.275815	0.273266	0.276137	0.273612	0.273358	0.274687	0.223109	0.229872	0.232617
BanChiang_IA	0.274658	0.272421	0.276874	0.283437	0.297018	0.290057	0.288251	0.281897	0.28367	0.292735	0.310465	0.293978	0.288501	0.283626	0.280648	0.28992	0.279772	0.288436	0.281682	0.291992	0.282302	0.282218	0.292457	0.278379	0.269291	0.210606	0.216513	0.217187	0.218429	0.204405	0.217144	0.214028	0.214632	0.264142	0.257825	0.240668	0.261801	0.265122	0.29302	0.279757	0.287753	0.272997	0.282518	0.287539	0.273607	0.276854	0.211057	0.222979	0.224687
Shirenzigou_IA_E	0.274652	0.271614	0.276197	0.256923	0.259654	0.263995	0.268513	0.270122	0.269572	0.268763	0.252387	0.270532	0.267768	0.26856	0.265098	0.260196	0.2644	0.256076	0.253608	0.264721	0.2731	0.253527	0.268287	0.270969	0.268981	0.227889	0.223056	0.228094	0.228837	0.227756	0.229684	0.23024	0.228401	0.273763	0.282277	0.242626	0.277974	0.27732	0.272167	0.276181	0.279602	0.271309	0.277399	0.272512	0.267909	0.271667	0.221192	0.22841	0.229719
BanChiang_BA	0.273565	0.273179	0.278708	0.278637	0.287766	0.293078	0.283125	0.283904	0.285695	0.290698	0.287276	0.287573	0.287753	0.283281	0.278966	0.28027	0.283649	0.28625	0.282176	0.275615	0.281392	0.281076	0.288772	0.270027	0.283373	0.220112	0.20632	0.218861	0.218663	0.216185	0.218148	0.216559	0.218187	0.267429	0.262778	0.234197	0.256268	0.26218	0.282271	0.280784	0.283066	0.281563	0.281294	0.286468	0.287273	0.280073	0.20963	0.218574	0.221179
Qihe_EN	0.27236	0.269682	0.27572	0.269896	0.275206	0.274561	0.276698	0.278019	0.277592	0.275278	0.268133	0.279827	0.278081	0.283354	0.283147	0.270137	0.277553	0.269625	0.26998	0.281984	0.283323	0.269553	0.277283	0.271642	0.275697	0.215294	0.208718	0.21165	0.211518	0.211817	0.213603	0.212392	0.212031	0.261083	0.264484	0.230912	0.258893	0.26082	0.27957	0.278959	0.275505	0.277757	0.27915	0.279689	0.277791	0.280102	0.205721	0.214334	0.213712
Kusunda	0.271061	0.268513	0.272095	0.262788	0.265221	0.266423	0.267844	0.268501	0.268563	0.267532	0.263534	0.268448	0.26877	0.268243	0.267517	0.2619	0.265981	0.260059	0.260338	0.26488	0.268708	0.261336	0.2664	0.263756	0.262323	0.22423	0.219753	0.222108	0.223888	0.222338	0.223087	0.222039	0.222698	0.262663	0.264236	0.238443	0.261562	0.261206	0.270561	0.271454	0.272486	0.269242	0.272416	0.270562	0.270492	0.271995	0.217743	0.222715	0.222728
Kazakh_Aksay	0.271	0.269052	0.271708	0.25988	0.262186	0.263687	0.266456	0.267758	0.267636	0.265227	0.259949	0.266911	0.267382	0.267777	0.266825	0.260053	0.264768	0.257547	0.2584	0.26424	0.268491	0.259343	0.265629	0.263956	0.261297	0.232977	0.228075	0.230981	0.232606	0.231181	0.231978	0.23118	0.231753	0.271845	0.273277	0.248976	0.270511	0.270219	0.268974	0.270353	0.271315	0.268411	0.271531	0.269398	0.268992	0.270605	0.225259	0.231621	0.233205
Kolyma_M	0.270961	0.269047	0.272267	0.258376	0.262457	0.263661	0.266551	0.268343	0.267838	0.263634	0.261309	0.267274	0.267113	0.267682	0.265572	0.260461	0.26514	0.257601	0.257877	0.266337	0.268565	0.258564	0.267151	0.264004	0.263558	0.224665	0.220872	0.223659	0.225102	0.224551	0.225271	0.225085	0.224614	0.296633	0.304785	0.254012	0.29771	0.295936	0.270011	0.27081	0.271171	0.269047	0.27136	0.270143	0.270012	0.271296	0.217245	0.223269	0.226275
Altaian	0.270797	0.268897	0.271653	0.260214	0.262743	0.263928	0.266673	0.267721	0.267539	0.264675	0.260602	0.266598	0.267701	0.267801	0.266438	0.259988	0.264158	0.257853	0.258099	0.263646	0.268218	0.258959	0.265575	0.263193	0.261578	0.233463	0.228392	0.231063	0.23267	0.231159	0.232196	0.231712	0.232388	0.276037	0.277437	0.249931	0.274505	0.274348	0.269127	0.270381	0.271494	0.268945	0.271515	0.269424	0.268999	0.270287	0.225229	0.231775	0.233651
Khakass_Kachins	0.270703	0.268606	0.271541	0.25942	0.261317	0.26279	0.26618	0.267555	0.2676	0.264104	0.260296	0.266079	0.26736	0.267276	0.266175	0.260011	0.263917	0.256983	0.257544	0.264266	0.267923	0.258419	0.264616	0.262911	0.261439	0.232491	0.227003	0.230109	0.232173	0.230838	0.231197	0.230776	0.232015	0.276134	0.277832	0.250028	0.274513	0.274006	0.268681	0.269848	0.271	0.268386	0.271824	0.269234	0.268263	0.269686	0.224902	0.231069	0.233254
Khakass_Koibals	0.270244	0.268342	0.27108	0.260118	0.262988	0.263323	0.266419	0.267573	0.267335	0.264562	0.26175	0.26605	0.267644	0.267637	0.266235	0.259786	0.263473	0.257372	0.258177	0.263176	0.26789	0.25876	0.265525	0.262223	0.26123	0.234402	0.229423	0.231787	0.233738	0.232344	0.233244	0.233401	0.233838	0.277203	0.278214	0.250992	0.276382	0.275175	0.268979	0.270395	0.27122	0.269044	0.271314	0.26914	0.268797	0.269643	0.226204	0.232672	0.235165
Oakaie_LNBA	0.269092	0.261134	0.270798	0.262598	0.271747	0.26588	0.259435	0.265339	0.263384	0.269582	0.285262	0.270042	0.266308	0.277116	0.260227	0.265864	0.257848	0.261126	0.266685	0.273541	0.267499	0.261048	0.265488	0.248755	0.268907	0.201099	0.205898	0.206798	0.208417	0.209934	0.204674	0.198346	0.205026	0.251011	0.258534	0.22479	0.249324	0.250039	0.268761	0.272345	0.274026	0.26509	0.270692	0.266109	0.278963	0.268633	0.191717	0.216649	0.209294
LoyangUjung_IA1	0.26853	0.265277	0.269899	0.272108	0.277865	0.274522	0.27004	0.27482	0.275843	0.28022	0.280526	0.274525	0.271605	0.279093	0.272771	0.262978	0.286342	0.262491	0.270083	0.276818	0.279503	0.278815	0.284673	0.264569	0.268302	0.217347	0.205657	0.212689	0.21491	0.211874	0.209591	0.2202	0.216966	0.246666	0.252658	0.229293	0.24368	0.236303	0.274273	0.274449	0.276525	0.272668	0.278639	0.275405	0.283506	0.278838	0.20952	0.214429	0.21509
Japan_Jomon	0.26778	0.26588	0.270518	0.263885	0.267363	0.266776	0.2682	0.269919	0.269782	0.267404	0.265962	0.269972	0.270461	0.274485	0.272655	0.262044	0.269036	0.26153	0.262975	0.274261	0.274423	0.262305	0.270474	0.267019	0.266199	0.219365	0.213122	0.216149	0.218141	0.216832	0.217485	0.21479	0.21666	0.26265	0.265186	0.235382	0.262095	0.260794	0.270976	0.270673	0.272114	0.269643	0.271403	0.270239	0.270529	0.271008	0.212115	0.21783	0.218015
Kyrgyz_Urumqi	0.267711	0.266016	0.268641	0.257874	0.259335	0.260935	0.263636	0.26494	0.264722	0.262351	0.257629	0.26387	0.264987	0.26521	0.264195	0.257993	0.26151	0.255286	0.255782	0.261685	0.265322	0.256666	0.26305	0.260635	0.258814	0.234072	0.229782	0.232315	0.233642	0.232269	0.23348	0.232843	0.23332	0.269651	0.270849	0.248727	0.268393	0.267745	0.26603	0.267241	0.268356	0.265815	0.268402	0.266581	0.266168	0.267348	0.227157	0.233061	0.234616
Even	0.266591	0.264843	0.267078	0.256781	0.258817	0.260299	0.262367	0.26358	0.263936	0.261205	0.257363	0.262473	0.263431	0.263846	0.262729	0.256692	0.26038	0.254451	0.25493	0.259456	0.264492	0.256235	0.261553	0.25962	0.257389	0.236713	0.231445	0.234698	0.236154	0.234619	0.235366	0.23529	0.235517	0.277509	0.279042	0.25363	0.275215	0.274752	0.265156	0.266137	0.26691	0.264113	0.267159	0.264978	0.26463	0.266078	0.228579	0.234792	0.239091
LoyangUjung_IA2	0.266233	0.266104	0.270502	0.273388	0.281033	0.275242	0.275973	0.273604	0.272962	0.278351	0.283444	0.274191	0.273171	0.269014	0.273213	0.266237	0.273168	0.268213	0.2763	0.270715	0.274696	0.27068	0.273633	0.26867	0.269402	0.210781	0.204401	0.208525	0.215453	0.212738	0.207965	0.213596	0.216106	0.253513	0.258631	0.226578	0.256984	0.257502	0.275646	0.272993	0.270325	0.271757	0.267407	0.27302	0.270508	0.272253	0.209043	0.209693	0.211344
Kirghiz	0.265633	0.263843	0.266632	0.256151	0.257799	0.258867	0.262101	0.263129	0.263029	0.260662	0.256998	0.261818	0.262622	0.263518	0.262549	0.256292	0.260122	0.253702	0.254367	0.258963	0.263706	0.255831	0.260707	0.259539	0.25788	0.235741	0.231562	0.234022	0.235891	0.23427	0.234757	0.234203	0.234763	0.26784	0.268794	0.248964	0.266152	0.265856	0.264591	0.265901	0.266599	0.264033	0.26688	0.264424	0.264555	0.265842	0.228499	0.234069	0.23622
Ket	0.264957	0.263465	0.265446	0.255272	0.256651	0.258116	0.26093	0.261996	0.26223	0.258994	0.255724	0.260738	0.261569	0.261767	0.260551	0.255268	0.258194	0.253291	0.253574	0.258502	0.261616	0.253995	0.259587	0.257949	0.256039	0.236605	0.231979	0.234842	0.236691	0.235649	0.236253	0.237144	0.237749	0.281196	0.281122	0.255844	0.279221	0.279263	0.263191	0.264092	0.265073	0.262888	0.265156	0.263392	0.262851	0.263978	0.228382	0.235689	0.239932
Khakass_Sagai	0.2638	0.262488	0.264358	0.254265	0.255851	0.25729	0.260037	0.26094	0.26097	0.257553	0.254538	0.259653	0.26058	0.261002	0.260294	0.254544	0.257698	0.252149	0.252454	0.257675	0.261087	0.253616	0.259116	0.257429	0.25498	0.236819	0.231974	0.235156	0.236668	0.235715	0.236312	0.236454	0.237459	0.271668	0.272558	0.252471	0.270905	0.270449	0.262262	0.263136	0.264243	0.261587	0.263973	0.261837	0.26182	0.26287	0.229694	0.235512	0.23931
Kazakh	0.263472	0.262011	0.264113	0.254474	0.25594	0.257038	0.259453	0.260916	0.260529	0.257822	0.253769	0.259728	0.260463	0.260831	0.259916	0.254442	0.257764	0.252289	0.252678	0.257114	0.260849	0.253413	0.258858	0.256841	0.25494	0.236549	0.232468	0.234913	0.236052	0.235136	0.235643	0.23557	0.235792	0.266356	0.267628	0.249633	0.265353	0.265078	0.261996	0.263045	0.26401	0.261374	0.264064	0.262225	0.261979	0.263099	0.229493	0.235358	0.237512
Selkup	0.262668	0.261264	0.26313	0.253301	0.254603	0.256477	0.258566	0.259706	0.259997	0.257489	0.25319	0.258352	0.259573	0.259091	0.258303	0.253582	0.256469	0.251774	0.251922	0.255193	0.259712	0.252694	0.257573	0.256083	0.253595	0.237362	0.232359	0.235556	0.237192	0.236099	0.236893	0.237787	0.237968	0.278584	0.278902	0.256	0.27715	0.27678	0.261273	0.261722	0.262941	0.260561	0.26294	0.261105	0.260679	0.261928	0.229348	0.236236	0.240673
Shor_Khakassia	0.262238	0.261373	0.262991	0.253393	0.255325	0.256433	0.258551	0.259546	0.25932	0.257115	0.254139	0.258697	0.259538	0.259751	0.257765	0.253722	0.25711	0.251597	0.251521	0.25568	0.25932	0.252682	0.258371	0.256304	0.254619	0.23728	0.231971	0.235402	0.236679	0.235892	0.236079	0.236646	0.237498	0.271323	0.271807	0.252825	0.270927	0.270464	0.261347	0.261703	0.263165	0.26069	0.262504	0.260738	0.260207	0.261514	0.230995	0.236105	0.239559
Tharu_Nepal	0.262006	0.260511	0.263033	0.255274	0.25663	0.258409	0.260074	0.260755	0.260463	0.259156	0.255348	0.260059	0.260843	0.261116	0.258985	0.255447	0.258627	0.253844	0.25403	0.257904	0.260094	0.254943	0.258596	0.256744	0.255466	0.228717	0.224487	0.226818	0.227603	0.226975	0.227647	0.227178	0.227118	0.257218	0.258084	0.239785	0.256516	0.256013	0.262183	0.262593	0.263243	0.261721	0.262902	0.261688	0.261254	0.262507	0.222668	0.226949	0.227236
Shor_Mountain	0.261933	0.260452	0.262408	0.252982	0.254507	0.255454	0.258709	0.259222	0.259301	0.256789	0.253048	0.258211	0.259355	0.258793	0.258545	0.253731	0.25637	0.250921	0.251204	0.254549	0.259831	0.252374	0.257147	0.255334	0.253664	0.237856	0.232423	0.236228	0.237806	0.236065	0.236689	0.237507	0.238321	0.270274	0.270668	0.252876	0.269465	0.269646	0.260882	0.261408	0.262842	0.260393	0.2625	0.259944	0.260229	0.261097	0.230724	0.236516	0.240158
Tubalar	0.261381	0.260093	0.261819	0.252456	0.254213	0.254925	0.257599	0.258636	0.258537	0.256032	0.252354	0.257267	0.25866	0.258271	0.257501	0.253149	0.255418	0.250392	0.250661	0.254896	0.258459	0.251896	0.256438	0.254747	0.253285	0.238288	0.233923	0.236873	0.237996	0.237092	0.237289	0.238171	0.238448	0.268782	0.269487	0.252658	0.267867	0.268002	0.260218	0.260598	0.261657	0.259177	0.261576	0.259748	0.259345	0.260591	0.23121	0.236842	0.24032
BanChiang_BA_all	0.260761	0.259206	0.266006	0.263976	0.272634	0.278826	0.267827	0.269265	0.271067	0.271789	0.273704	0.267758	0.273619	0.268319	0.267556	0.266944	0.266642	0.27066	0.269969	0.266136	0.264736	0.269573	0.276557	0.25331	0.262317	0.2089	0.196854	0.209365	0.206963	0.206759	0.20904	0.205513	0.207337	0.255192	0.247619	0.223245	0.244457	0.252103	0.268569	0.260115	0.268669	0.267334	0.267695	0.27093	0.270506	0.262551	0.201682	0.207961	0.208812
Newar_Nepal	0.260167	0.258582	0.260911	0.253861	0.255626	0.25591	0.257094	0.258353	0.25859	0.257548	0.254431	0.257907	0.258265	0.258209	0.256913	0.253851	0.256164	0.252381	0.252477	0.255269	0.258578	0.252874	0.256092	0.255258	0.252166	0.229172	0.22549	0.227457	0.228627	0.22772	0.228669	0.228243	0.228808	0.255479	0.255586	0.240127	0.254834	0.25468	0.259782	0.261301	0.261211	0.258989	0.260849	0.260065	0.259424	0.260818	0.223483	0.228139	0.228583
Altaian_Chelkans	0.26012	0.259288	0.260894	0.251483	0.253829	0.254424	0.256756	0.257886	0.257715	0.255577	0.252309	0.256517	0.257293	0.257467	0.25609	0.252484	0.255143	0.249904	0.249659	0.253693	0.257897	0.250714	0.256012	0.25444	0.252609	0.237058	0.233304	0.236297	0.237789	0.236563	0.236546	0.238154	0.238427	0.268177	0.269262	0.252388	0.267913	0.267507	0.25901	0.259357	0.260649	0.258416	0.260502	0.258771	0.258194	0.259677	0.230732	0.236466	0.240362
Kazakhstan_Medieval_Nomad	0.258767	0.258371	0.259542	0.251133	0.253279	0.253951	0.256247	0.257282	0.25709	0.254075	0.250886	0.25461	0.256448	0.256951	0.25589	0.250594	0.253289	0.248676	0.249843	0.252991	0.257676	0.251631	0.254484	0.253221	0.252372	0.237705	0.235165	0.236667	0.238048	0.237397	0.237309	0.238477	0.239111	0.265039	0.266038	0.251964	0.264147	0.264897	0.258111	0.25739	0.259012	0.25709	0.259564	0.257811	0.257301	0.258796	0.229567	0.236702	0.240249
Uyghur_HGDP	0.256735	0.255881	0.257253	0.249475	0.250837	0.25176	0.25388	0.254896	0.254671	0.252128	0.248701	0.253829	0.254917	0.254771	0.254022	0.249846	0.251838	0.247625	0.247974	0.252189	0.254691	0.248716	0.25284	0.251419	0.249318	0.238693	0.235271	0.237199	0.238035	0.237467	0.237417	0.238141	0.238669	0.258085	0.25906	0.247409	0.257206	0.25748	0.25591	0.25666	0.257306	0.255152	0.257554	0.255763	0.255294	0.256604	0.232268	0.237403	0.239279
Karakalpak	0.256686	0.255785	0.25718	0.248663	0.24986	0.250777	0.253341	0.254428	0.254462	0.251934	0.248123	0.25328	0.25432	0.254193	0.25324	0.249234	0.25128	0.246672	0.246889	0.251385	0.254615	0.247815	0.252351	0.251114	0.248935	0.238414	0.234955	0.237025	0.237742	0.237238	0.237305	0.237567	0.237784	0.260381	0.261376	0.249387	0.259509	0.259396	0.255528	0.256145	0.257242	0.25446	0.256928	0.255382	0.254873	0.256282	0.231654	0.237251	0.239921
Nogai2	0.256631	0.255911	0.257054	0.248816	0.250274	0.250731	0.253417	0.254472	0.254533	0.252093	0.248213	0.253646	0.254265	0.254269	0.253495	0.249381	0.251526	0.246891	0.247315	0.250956	0.25472	0.248403	0.252767	0.251639	0.248416	0.240143	0.236995	0.238768	0.240201	0.239142	0.239454	0.239763	0.240019	0.259842	0.260921	0.24985	0.258931	0.258776	0.255562	0.256114	0.257355	0.254718	0.256956	0.255456	0.255106	0.25615	0.233368	0.238977	0.242106
Shirenzigou_IA	0.255286	0.255136	0.255396	0.24683	0.250272	0.25058	0.251317	0.252675	0.252118	0.249436	0.245689	0.251427	0.252703	0.251503	0.250417	0.248211	0.248558	0.246081	0.246684	0.246607	0.253088	0.246879	0.251141	0.249362	0.248034	0.238078	0.234653	0.237886	0.239546	0.237695	0.236756	0.240883	0.238729	0.260895	0.260577	0.249584	0.259534	0.259165	0.253687	0.254793	0.255392	0.252009	0.254428	0.254669	0.253569	0.255375	0.231013	0.236973	0.240497
Mansi	0.254851	0.25439	0.255026	0.247637	0.248884	0.249617	0.251556	0.25266	0.252686	0.250426	0.246492	0.250884	0.252454	0.253199	0.251788	0.247873	0.25046	0.246195	0.24638	0.249321	0.252796	0.24736	0.251032	0.249667	0.247598	0.242624	0.238455	0.241186	0.242439	0.241677	0.241826	0.243804	0.243823	0.270511	0.270663	0.257388	0.268852	0.269344	0.253991	0.254248	0.255108	0.2528	0.254944	0.25315	0.252915	0.25458	0.235087	0.241615	0.247731
Tatar_Zabolotniye	0.253042	0.252784	0.253574	0.246255	0.247137	0.248092	0.250271	0.251005	0.251336	0.24886	0.245476	0.250101	0.250842	0.251426	0.2498	0.246699	0.248637	0.244206	0.244924	0.248338	0.251486	0.245422	0.249282	0.247755	0.246361	0.241157	0.237053	0.239905	0.241042	0.239918	0.240226	0.242005	0.242621	0.265509	0.265871	0.253863	0.264215	0.264609	0.251833	0.252522	0.253298	0.250609	0.253762	0.251874	0.25069	0.252823	0.234464	0.240057	0.245672
Russia_BA_Okunevo	0.251564	0.251793	0.252112	0.245284	0.245316	0.246882	0.248276	0.249465	0.249324	0.24767	0.244235	0.248511	0.249096	0.248941	0.249195	0.24603	0.247314	0.243483	0.244165	0.246568	0.249707	0.244926	0.247835	0.247224	0.24441	0.241683	0.238298	0.241356	0.241892	0.242006	0.241188	0.245603	0.245176	0.268309	0.268411	0.257871	0.268979	0.269744	0.25058	0.250851	0.251745	0.25042	0.251854	0.250012	0.249611	0.25054	0.234805	0.241428	0.247229
Tatar_Siberian	0.251205	0.250887	0.251432	0.244817	0.245023	0.246034	0.248146	0.249186	0.249104	0.246742	0.244114	0.24798	0.248692	0.248808	0.247736	0.245089	0.246575	0.242993	0.24331	0.24546	0.248973	0.243968	0.247367	0.246397	0.244305	0.242438	0.238593	0.24128	0.242465	0.241817	0.241645	0.243051	0.243344	0.25965	0.259804	0.25244	0.258644	0.259059	0.249961	0.250544	0.251532	0.249379	0.251381	0.249863	0.249383	0.250722	0.235782	0.24123	0.246265
Russia_Bolshoy	0.250741	0.250727	0.251366	0.244934	0.244806	0.246471	0.247417	0.248989	0.249746	0.246156	0.244512	0.248145	0.248705	0.249486	0.24737	0.245547	0.246049	0.242904	0.24383	0.246318	0.249031	0.244334	0.24761	0.246328	0.244219	0.241885	0.237413	0.240953	0.242697	0.241226	0.240855	0.24504	0.245578	0.267629	0.268057	0.258335	0.267915	0.267819	0.249942	0.250989	0.250881	0.249579	0.251029	0.250087	0.249014	0.250695	0.234583	0.24122	0.249661
Tlingit	0.250136	0.250046	0.250254	0.24374	0.244107	0.245138	0.246892	0.248294	0.248032	0.246036	0.242289	0.246212	0.248172	0.247731	0.247734	0.244426	0.245866	0.242388	0.242607	0.245681	0.247781	0.243535	0.246594	0.246163	0.243238	0.242832	0.240622	0.24248	0.243626	0.24265	0.242881	0.244755	0.244895	0.273141	0.269021	0.275662	0.277434	0.27986	0.249115	0.249605	0.250595	0.248129	0.250622	0.248537	0.248478	0.249682	0.236597	0.242006	0.249612
Mongolia_EIA_4_Sagly	0.248283	0.248058	0.24856	0.241497	0.243501	0.24287	0.244763	0.246027	0.24577	0.243969	0.241089	0.244817	0.245698	0.245748	0.245733	0.242544	0.244335	0.240118	0.240403	0.243361	0.246371	0.24197	0.244967	0.24366	0.241572	0.242806	0.239939	0.242405	0.243375	0.242731	0.242959	0.24479	0.244621	0.258042	0.258696	0.253209	0.257321	0.257682	0.2467	0.247211	0.248188	0.246171	0.247948	0.246773	0.246374	0.247666	0.236659	0.242331	0.24749
Mongolia_LBA_3_MongunTaiga	0.247798	0.247553	0.248605	0.243495	0.243629	0.243538	0.245294	0.246501	0.246545	0.244275	0.243043	0.24559	0.245889	0.246628	0.245699	0.243972	0.2448	0.241272	0.242265	0.243901	0.247115	0.242422	0.245175	0.245091	0.242707	0.244518	0.241827	0.244782	0.244253	0.244989	0.243612	0.246524	0.247609	0.254009	0.254714	0.254065	0.253507	0.254521	0.248163	0.24666	0.247365	0.246429	0.248568	0.246952	0.245884	0.247642	0.238611	0.244272	0.249887
Bashkir_south	0.24752	0.247532	0.247589	0.2417	0.242015	0.242629	0.244929	0.245803	0.24577	0.243375	0.241046	0.244323	0.245397	0.245319	0.244116	0.242091	0.243306	0.240007	0.240688	0.242669	0.245584	0.24133	0.243997	0.243199	0.240995	0.243793	0.241057	0.24301	0.244293	0.243829	0.243416	0.244996	0.245063	0.255871	0.25622	0.252749	0.255272	0.25554	0.246399	0.246884	0.247505	0.245368	0.247692	0.246214	0.245752	0.246998	0.237757	0.242991	0.248911
Kazakhstan_CentralSaka	0.246626	0.246794	0.247417	0.240621	0.240655	0.241781	0.242791	0.244865	0.244125	0.242583	0.238594	0.243195	0.243876	0.243359	0.243857	0.24124	0.242093	0.239508	0.238983	0.240575	0.245155	0.240575	0.243384	0.243024	0.239819	0.244344	0.240395	0.243032	0.243217	0.242818	0.24213	0.245962	0.244761	0.256826	0.25781	0.252117	0.256446	0.257512	0.244922	0.245317	0.246647	0.244884	0.246643	0.245513	0.244345	0.245497	0.237805	0.242524	0.248052
Onge	0.244767	0.243746	0.246265	0.248166	0.248876	0.249438	0.245843	0.247607	0.24687	0.248135	0.247528	0.246866	0.247572	0.247659	0.247213	0.24669	0.249262	0.248163	0.248397	0.247748	0.248194	0.248224	0.248415	0.245759	0.245865	0.214852	0.210661	0.213045	0.213803	0.212665	0.212573	0.213186	0.213622	0.241808	0.242698	0.225401	0.241422	0.240831	0.247893	0.246853	0.246475	0.245749	0.246518	0.246279	0.24666	0.24807	0.209585	0.213284	0.213935
Uzbek_Khorezm	0.244335	0.244521	0.244474	0.239116	0.239295	0.239638	0.242074	0.242855	0.242982	0.240963	0.237475	0.241765	0.242932	0.243291	0.242206	0.239947	0.240675	0.237929	0.238041	0.239871	0.243129	0.238877	0.241556	0.241105	0.238573	0.242734	0.241041	0.242464	0.242895	0.242801	0.242436	0.243597	0.243926	0.248865	0.249297	0.248422	0.24761	0.248418	0.243619	0.244071	0.244362	0.241784	0.244645	0.243294	0.242926	0.243742	0.238664	0.242529	0.245259
Uzbek_Tashkent	0.243926	0.244091	0.244019	0.238706	0.239118	0.239131	0.24126	0.242279	0.242027	0.240297	0.237096	0.240899	0.241784	0.242054	0.240858	0.239436	0.239725	0.236972	0.237127	0.239407	0.24229	0.238796	0.240622	0.240074	0.23768	0.24336	0.241916	0.243008	0.243437	0.243671	0.242732	0.244017	0.244421	0.247253	0.248083	0.247327	0.246943	0.247086	0.24276	0.243367	0.244283	0.241771	0.243849	0.242813	0.242204	0.243352	0.238853	0.242732	0.245419
Indian_GreatAndaman_100BP	0.24366	0.242044	0.245192	0.245186	0.246966	0.24483	0.24328	0.245632	0.245302	0.24586	0.244017	0.243454	0.245119	0.245646	0.244288	0.244942	0.247043	0.245128	0.245165	0.24634	0.246416	0.245834	0.246634	0.243276	0.243944	0.214353	0.212556	0.21397	0.215159	0.214032	0.212665	0.215205	0.214477	0.241925	0.243087	0.227593	0.240342	0.241262	0.247373	0.245629	0.245136	0.244809	0.245031	0.244398	0.243968	0.246688	0.210663	0.213615	0.215481
Aleut	0.243253	0.243818	0.243324	0.238634	0.238147	0.238831	0.240724	0.241875	0.24142	0.239703	0.236001	0.240322	0.241705	0.241434	0.241288	0.239081	0.239662	0.236971	0.237147	0.238835	0.241328	0.238165	0.240216	0.240528	0.237212	0.247305	0.245149	0.247072	0.247563	0.24742	0.246949	0.24887	0.249166	0.262672	0.258802	0	0.265681	0.266752	0.242794	0.242588	0.243439	0.241572	0.243154	0.241636	0.241664	0.242642	0.240957	0.246801	0.255662
China_Tianyuan	0.242036	0.239669	0.243399	0.240054	0.240825	0.24301	0.241627	0.242616	0.244306	0.243564	0.24188	0.242866	0.24388	0.242994	0.241961	0.240809	0.243358	0.23937	0.239204	0.244402	0.243492	0.240251	0.243034	0.238408	0.242048	0.208355	0.204054	0.205946	0.207927	0.20513	0.206225	0.206645	0.206755	0.236733	0.238615	0.220309	0.236831	0.237009	0.244342	0.244564	0.242548	0.243174	0.242986	0.244495	0.244148	0.244631	0.20139	0.206652	0.208199
Kazakhstan_Eneolithic_Botai	0.241686	0.242075	0.24169	0.238706	0.23824	0.238564	0.240672	0.240936	0.240998	0.238744	0.238205	0.239518	0.24065	0.239255	0.23914	0.239758	0.237762	0.238223	0.238339	0.237732	0.24111	0.23874	0.239785	0.239037	0.237261	0.247159	0.243677	0.247309	0.247587	0.248339	0.24715	0.25466	0.253102	0.263688	0.262986	0.262411	0.264677	0.266772	0.241618	0.241826	0.241497	0.239764	0.241262	0.240721	0.241137	0.24265	0.239975	0.247006	0.256049
Shirenzigou_IA_W	0.241555	0.24182	0.241698	0.237202	0.238472	0.23984	0.238821	0.239062	0.240688	0.240235	0.23607	0.240344	0.238524	0.235756	0.236162	0.238271	0.237229	0.236642	0.238377	0.231014	0.237023	0.235125	0.238929	0.236331	0.235283	0.250821	0.247963	0.249527	0.24928	0.251278	0.250353	0.25565	0.253612	0.24874	0.245515	0.254803	0.247457	0.250061	0.241577	0.240037	0.240258	0.242551	0.24279	0.24057	0.241025	0.241084	0.246663	0.251708	0.255584
Kyrgyzstan_TianShanHun	0.240531	0.241038	0.240109	0.235622	0.235421	0.235827	0.237514	0.238651	0.238153	0.237247	0.234533	0.237249	0.238331	0.23846	0.237934	0.236768	0.236859	0.23453	0.234495	0.235212	0.238093	0.235295	0.237839	0.236952	0.235117	0.24538	0.243722	0.245348	0.245188	0.245398	0.244934	0.248018	0.248141	0.249236	0.249624	0.251442	0.249057	0.249554	0.239217	0.239768	0.240253	0.23869	0.239849	0.238949	0.238438	0.239128	0.240356	0.244972	0.249665
PhaFaen_Hoabinhian	0.239585	0.239109	0.240001	0.241635	0.243538	0.241209	0.240032	0.242512	0.241382	0.244052	0.239419	0.241221	0.239858	0.242891	0.242721	0.240751	0.24362	0.24306	0.243282	0.243091	0.242586	0.241601	0.244851	0.23969	0.239146	0.214553	0.211481	0.212875	0.214457	0.211514	0.212674	0.214177	0.21402	0.236197	0.239208	0.221979	0.234379	0.235641	0.240938	0.242731	0.241315	0.238069	0.241711	0.241253	0.240905	0.241995	0.209626	0.213903	0.21453
Bashkir_central	0.239387	0.239943	0.239188	0.235106	0.234869	0.235026	0.236829	0.237914	0.237648	0.235695	0.233859	0.236853	0.23786	0.237578	0.236511	0.235815	0.235799	0.233422	0.233893	0.234624	0.237601	0.234688	0.236281	0.236184	0.233646	0.247006	0.24494	0.246756	0.247355	0.247076	0.246757	0.248907	0.248749	0.248302	0.248417	0.253234	0.247809	0.248178	0.238315	0.238693	0.239579	0.237347	0.239119	0.237943	0.237523	0.238839	0.241432	0.246184	0.253709
Russia_Karasuk	0.237143	0.238778	0.236855	0.233816	0.234092	0.23361	0.234739	0.236021	0.235692	0.233998	0.231543	0.234618	0.235891	0.235823	0.235161	0.234698	0.234584	0.232431	0.232583	0.233344	0.235947	0.234625	0.234668	0.235032	0.232034	0.247876	0.246872	0.248593	0.248251	0.24899	0.248195	0.251874	0.25097	0.249215	0.249906	0.255465	0.249181	0.250954	0.236213	0.237009	0.237353	0.235642	0.236416	0.235826	0.235771	0.237031	0.243158	0.248502	0.255483
Udmurt	0.237088	0.238147	0.236927	0.233633	0.233593	0.23335	0.234912	0.235523	0.235644	0.233914	0.232565	0.233962	0.235149	0.235547	0.234345	0.234052	0.233822	0.231969	0.232662	0.23275	0.235125	0.233253	0.234525	0.2342	0.231934	0.249832	0.247559	0.249491	0.250034	0.24984	0.249357	0.252597	0.252796	0.249547	0.249385	0.255949	0.249163	0.250139	0.235764	0.236263	0.236842	0.234881	0.236414	0.235676	0.235208	0.236369	0.244708	0.249021	0.257527
Bashkir_north	0.236608	0.237561	0.236321	0.232984	0.232922	0.232706	0.234392	0.235244	0.235038	0.233189	0.231562	0.233901	0.234817	0.234804	0.233839	0.23386	0.233529	0.231718	0.232118	0.232305	0.234953	0.23313	0.234324	0.23423	0.231518	0.249497	0.247908	0.249553	0.249569	0.24987	0.249224	0.252009	0.25153	0.24632	0.246194	0.254451	0.245674	0.246379	0.235439	0.235863	0.236452	0.234791	0.236076	0.235155	0.23494	0.2358	0.244412	0.248869	0.257202
GuaCha_Hoabinhian	0.235991	0.234087	0.235215	0.237357	0.235956	0.235382	0.238386	0.235891	0.237154	0.23165	0.233441	0.237533	0.234783	0.232716	0.236185	0.235849	0.241937	0.23278	0.237449	0.234709	0.240159	0.241546	0.235308	0.232521	0.23797	0.213222	0.207007	0.211279	0.211115	0.210038	0.209377	0.216986	0.206173	0.234176	0.23643	0.21971	0.229445	0.230405	0.235148	0.239331	0.236413	0.23201	0.236431	0.239873	0.235711	0.239739	0.205611	0.208135	0.212906
Kazakhstan_Nomad_IA	0.234989	0.23609	0.234594	0.231231	0.231062	0.231687	0.233232	0.234043	0.233965	0.232414	0.22843	0.232304	0.23335	0.234042	0.231944	0.232896	0.232322	0.230741	0.230886	0.231703	0.233608	0.232625	0.232786	0.232342	0.230641	0.245986	0.245191	0.246097	0.247327	0.246238	0.245349	0.25042	0.249327	0.245291	0.245333	0.250595	0.244712	0.246529	0.234398	0.235341	0.234854	0.233397	0.234874	0.233745	0.233251	0.234231	0.24286	0.246329	0.251396
Chuvash	0.23483	0.235738	0.234476	0.231468	0.230905	0.231232	0.232656	0.233601	0.23321	0.231373	0.229539	0.232175	0.232978	0.233346	0.232542	0.232421	0.231842	0.230087	0.230757	0.230593	0.233422	0.231466	0.232676	0.232566	0.230187	0.249938	0.248744	0.250496	0.250434	0.249872	0.249806	0.25274	0.252381	0.245671	0.245682	0.255707	0.24512	0.24552	0.233702	0.233661	0.23455	0.232724	0.234727	0.233375	0.233077	0.233912	0.24476	0.249887	0.258931
Nogai	0.234074	0.234809	0.233747	0.230793	0.230422	0.230308	0.231904	0.232664	0.232301	0.231051	0.228925	0.231504	0.23243	0.232585	0.231314	0.231347	0.231056	0.229245	0.229172	0.22996	0.232876	0.230443	0.231662	0.231254	0.228735	0.248992	0.249405	0.249692	0.249895	0.24913	0.248464	0.250369	0.250162	0.239156	0.239763	0.247736	0.23874	0.239046	0.232938	0.233103	0.233806	0.231943	0.233388	0.232628	0.232194	0.233097	0.243965	0.248932	0.251267
Kyrgyzstan_TianShanSaka	0.233892	0.234835	0.233524	0.230872	0.230626	0.230109	0.231122	0.232501	0.23256	0.231553	0.228187	0.231036	0.232578	0.232664	0.232114	0.231993	0.231346	0.229132	0.230074	0.230133	0.233277	0.231429	0.23259	0.232348	0.229278	0.248459	0.247713	0.248858	0.249126	0.248135	0.247698	0.251415	0.25161	0.243591	0.244008	0.250853	0.244224	0.244716	0.232961	0.233034	0.233661	0.232747	0.233251	0.23203	0.232467	0.233282	0.243717	0.247921	0.253124
Russia_AfontovaGora2	0.233197	0.235695	0.232153	0.235113	0.220724	0.229128	0.230793	0.23367	0.234893	0.228063	0.224364	0.229334	0.227954	0.230024	0.236439	0.234898	0.233028	0.231437	0.230225	0.230938	0.23611	0.232519	0.230612	0.229165	0.230146	0.25558	0.262766	0.260374	0.262357	0.26239	0.262825	0.266892	0.261431	0.253741	0.251747	0.270819	0.256006	0.258491	0.234075	0.235786	0.234542	0.230326	0.230708	0.233977	0.231788	0.232874	0.251469	0.259461	0.27158
Tatar_Kazan	0.232746	0.233837	0.232402	0.229963	0.229427	0.229091	0.230754	0.231675	0.231308	0.230186	0.227618	0.230111	0.231227	0.231122	0.230198	0.231023	0.230033	0.228976	0.22915	0.228193	0.231414	0.230261	0.230674	0.230845	0.227523	0.250881	0.250341	0.25162	0.25153	0.251693	0.25097	0.253628	0.253417	0.241718	0.24163	0.25438	0.241377	0.24228	0.231904	0.232079	0.232702	0.230685	0.232208	0.231451	0.230954	0.231996	0.246409	0.250871	0.259393
Kazakhstan_LBA_Zevakinskiy	0.232686	0.233469	0.231906	0.229836	0.229208	0.228838	0.23032	0.231322	0.231182	0.229425	0.226483	0.229879	0.23093	0.230672	0.229931	0.231371	0.229659	0.22887	0.22919	0.229264	0.231134	0.229912	0.231059	0.231471	0.228274	0.249147	0.248782	0.25085	0.250742	0.251134	0.250033	0.254444	0.254337	0.245167	0.246029	0.254555	0.245787	0.245865	0.231763	0.231746	0.232056	0.230869	0.231327	0.231271	0.230401	0.231671	0.245492	0.250157	0.257461
Kazakhstan_Kumsay_EBA	0.231338	0.233252	0.231598	0.232129	0.229519	0.229749	0.230903	0.231829	0.231059	0.228855	0.22777	0.229592	0.230384	0.230145	0.230288	0.231772	0.229992	0.230103	0.230212	0.227638	0.2311	0.23087	0.230814	0.230702	0.22763	0.251314	0.250159	0.25284	0.252118	0.253133	0.252314	0.260113	0.259471	0.250042	0.251243	0.259185	0.251924	0.254224	0.230981	0.230918	0.231796	0.230756	0.231664	0.230526	0.23048	0.231165	0.246946	0.251985	0.259063
Kazakhstan_Wusun	0.230296	0.231423	0.22967	0.22797	0.227528	0.226932	0.228633	0.228822	0.228508	0.226597	0.228464	0.227835	0.228403	0.227963	0.228187	0.229131	0.227601	0.228223	0.227325	0.226855	0.227905	0.228731	0.228058	0.227305	0.226478	0.251848	0.25182	0.252208	0.251959	0.25188	0.251532	0.25641	0.254555	0.240175	0.239693	0.25384	0.23965	0.241346	0.229283	0.229626	0.230975	0.228289	0.229768	0.229823	0.228741	0.229591	0.247491	0.252035	0.256489
Tatar_Mishar	0.229888	0.231132	0.229251	0.227075	0.226939	0.226446	0.22775	0.22864	0.228412	0.227193	0.225693	0.227088	0.228341	0.228159	0.227138	0.228356	0.227147	0.226275	0.226639	0.225622	0.228033	0.227608	0.227434	0.227829	0.225044	0.253012	0.252053	0.25352	0.253471	0.2535	0.25283	0.255827	0.255369	0.238249	0.238033	0.254438	0.237751	0.238418	0.228783	0.229369	0.229665	0.227659	0.229313	0.228265	0.228334	0.229037	0.248109	0.252464	0.262411
Tajik_Mountain	0.229242	0.230511	0.228961	0.227197	0.226594	0.226359	0.227529	0.228568	0.228177	0.22747	0.225399	0.22736	0.228297	0.227879	0.227122	0.227982	0.227361	0.226156	0.226674	0.226638	0.228018	0.227601	0.227987	0.227583	0.225131	0.248058	0.247979	0.248531	0.248559	0.248764	0.247632	0.250721	0.25031	0.235137	0.235494	0.245863	0.235168	0.236019	0.228775	0.228797	0.229314	0.227569	0.22904	0.228004	0.227788	0.228762	0.245524	0.247744	0.250473
India_RoopkundA	0.22924	0.230313	0.229446	0.230375	0.229537	0.229422	0.229673	0.230333	0.229661	0.229037	0.229243	0.22883	0.229653	0.229436	0.228544	0.231861	0.229537	0.22983	0.229898	0.228181	0.228863	0.231302	0.229223	0.22922	0.22663	0.234612	0.234255	0.235316	0.235825	0.235708	0.235368	0.237463	0.237454	0.231796	0.232258	0.236444	0.232424	0.232257	0.229911	0.229778	0.230602	0.22909	0.230287	0.22892	0.228484	0.22965	0.23309	0.23522	0.236382
Tajik_Lowland	0.228203	0.229586	0.227754	0.226534	0.225547	0.225281	0.226568	0.227658	0.227315	0.226222	0.224236	0.226075	0.227164	0.227433	0.22633	0.227675	0.226268	0.225547	0.225768	0.224771	0.227059	0.227042	0.226846	0.226753	0.224128	0.249254	0.249609	0.250067	0.249857	0.250272	0.249015	0.252609	0.252172	0.234553	0.234511	0.247198	0.234537	0.235053	0.227586	0.227625	0.22844	0.226542	0.227687	0.227219	0.22688	0.227768	0.2471	0.249374	0.252282
Russia_Tagar	0.227943	0.229115	0.227781	0.225953	0.225811	0.224607	0.226524	0.227033	0.226187	0.225655	0.223849	0.225696	0.226294	0.227056	0.226204	0.226366	0.225771	0.224552	0.225539	0.223876	0.22669	0.226596	0.226043	0.226531	0.224024	0.247773	0.246871	0.24842	0.248607	0.248392	0.248012	0.251816	0.251043	0.239338	0.239568	0.251759	0.239536	0.241169	0.226526	0.227447	0.228141	0.225525	0.22705	0.226942	0.226779	0.227353	0.243374	0.247677	0.255537
Russia_AfontovaGora3	0.227848	0.22815	0.227066	0.225917	0.226315	0.227046	0.226997	0.227813	0.226327	0.226147	0.231489	0.226196	0.226707	0.227084	0.229428	0.229417	0.224984	0.226646	0.226031	0.222268	0.22592	0.228227	0.226347	0.228825	0.220977	0.244844	0.241859	0.245288	0.241475	0.246797	0.244982	0.250863	0.252109	0.25654	0.256041	0.258348	0.257783	0.262195	0.225273	0.230595	0.227035	0.229005	0.228386	0.227091	0.2258	0.230686	0.237516	0.241781	0.253726
Russian_Leshukonsky	0.227717	0.229085	0.227008	0.22547	0.22514	0.224166	0.225704	0.226614	0.226268	0.225146	0.223844	0.225074	0.22593	0.226085	0.225348	0.226493	0.225474	0.224702	0.224714	0.224151	0.226331	0.226	0.225889	0.226668	0.224075	0.252896	0.251463	0.253384	0.252965	0.253284	0.252054	0.256071	0.255776	0.23877	0.238404	0.256533	0.237917	0.23932	0.22663	0.226881	0.227467	0.225439	0.227143	0.225956	0.225334	0.226734	0.247982	0.252027	0.264106
Russia_Steppe_Maikop	0.226756	0.228882	0.226753	0.22646	0.225491	0.224636	0.225347	0.226515	0.226487	0.22535	0.223465	0.224921	0.226297	0.226385	0.225273	0.228102	0.225236	0.226157	0.225951	0.223681	0.22693	0.227202	0.225964	0.226083	0.224065	0.251724	0.251337	0.254099	0.253146	0.254474	0.253002	0.260577	0.259432	0.245609	0.245337	0.258088	0.246601	0.248143	0.226357	0.226652	0.227272	0.225909	0.226229	0.225993	0.226342	0.226736	0.248999	0.252785	0.259699
Pakistan_H_Aligrama	0.226325	0.227018	0.226352	0.226396	0.226511	0.225956	0.22559	0.227035	0.225922	0.225785	0.225116	0.225679	0.227026	0.226281	0.22447	0.2286	0.225549	0.225671	0.226268	0.22398	0.224448	0.226825	0.224971	0.225746	0.223909	0.241836	0.242628	0.242723	0.242441	0.241701	0.241724	0.244944	0.244286	0.232085	0.230957	0.24058	0.232759	0.232812	0.226672	0.226552	0.226413	0.225677	0.226255	0.226049	0.22566	0.226255	0.238505	0.241279	0.242432
Pakistan_H_SaiduSharif	0.226182	0.227454	0.22598	0.226161	0.225249	0.224757	0.225452	0.226671	0.225716	0.225013	0.224642	0.225012	0.226272	0.2252	0.224486	0.228018	0.226389	0.226184	0.226613	0.224904	0.226224	0.227355	0.226485	0.225936	0.223619	0.242146	0.24255	0.242632	0.242307	0.242478	0.241485	0.244868	0.24463	0.231463	0.231245	0.240126	0.231191	0.232691	0.226408	0.22653	0.226307	0.224719	0.225861	0.22518	0.225584	0.22646	0.240265	0.241927	0.242535
Russian_Pinezhsky	0.226147	0.22768	0.225181	0.224794	0.22372	0.222991	0.224301	0.225194	0.225038	0.223713	0.222275	0.223476	0.224805	0.224723	0.223028	0.225324	0.223858	0.223749	0.22376	0.222009	0.225022	0.225521	0.224376	0.22479	0.222261	0.253791	0.252616	0.254579	0.253911	0.254328	0.253835	0.257165	0.256715	0.236284	0.236304	0.257431	0.236193	0.23737	0.224903	0.225413	0.225869	0.224382	0.225434	0.224591	0.223731	0.225154	0.248501	0.253525	0.2662
Russia_EarlySarmatian_SouthernUrals	0.226051	0.228478	0.225647	0.224616	0.224091	0.22447	0.224602	0.225793	0.226179	0.224238	0.223504	0.224309	0.225025	0.225864	0.224929	0.226776	0.224124	0.22419	0.224892	0.225189	0.226467	0.226291	0.225229	0.22624	0.222539	0.252054	0.252219	0.254036	0.252875	0.254379	0.251751	0.257186	0.256472	0.236438	0.236049	0.25375	0.235089	0.236995	0.226793	0.225352	0.226333	0.22425	0.225044	0.224729	0.224978	0.226398	0.248284	0.252274	0.260368
Veps	0.225609	0.227354	0.224977	0.223755	0.223461	0.22279	0.224026	0.22479	0.224388	0.223344	0.221945	0.223072	0.224371	0.224097	0.223138	0.225141	0.223514	0.223225	0.223615	0.221988	0.223831	0.224669	0.223415	0.224577	0.221869	0.254627	0.254222	0.255393	0.255549	0.255461	0.254452	0.258344	0.258013	0.236612	0.236777	0.257937	0.236341	0.237996	0.225032	0.224845	0.22517	0.223287	0.225449	0.224465	0.223567	0.224653	0.250701	0.254407	0.267567
Pakistan_H_Butkara	0.225529	0.226029	0.224884	0.225443	0.224695	0.22437	0.224004	0.225843	0.225717	0.223874	0.222288	0.223623	0.225312	0.225414	0.22388	0.226882	0.224612	0.224919	0.225549	0.22289	0.22488	0.225617	0.22592	0.225076	0.224574	0.239218	0.238525	0.239009	0.238846	0.239821	0.238727	0.242157	0.241509	0.229431	0.230091	0.236079	0.230124	0.231323	0.225505	0.224517	0.224792	0.225421	0.22453	0.224047	0.224741	0.224184	0.237519	0.238156	0.239172
Russia_Late_Sarmatian	0.225504	0.227377	0.225047	0.224634	0.224034	0.223102	0.224623	0.22505	0.224247	0.223221	0.222252	0.223627	0.225109	0.224824	0.22518	0.22582	0.223898	0.223877	0.223679	0.223151	0.223737	0.225272	0.224697	0.226178	0.220734	0.251152	0.250784	0.251874	0.252049	0.252764	0.251498	0.255679	0.255577	0.236455	0.236546	0.252159	0.236712	0.237889	0.224914	0.225105	0.225829	0.224505	0.224354	0.224825	0.223557	0.224763	0.246689	0.251233	0.258498
Iran_BA2_ShahrISokhta_published	0.225427	0.22689	0.225522	0.226087	0.226066	0.224596	0.225122	0.225508	0.224914	0.224558	0.222997	0.22495	0.226098	0.225376	0.2242	0.227159	0.225081	0.225155	0.226561	0.222394	0.224754	0.228084	0.224882	0.224931	0.223262	0.233684	0.234557	0.235099	0.234667	0.235667	0.234235	0.238473	0.236577	0.22875	0.228552	0.231932	0.229884	0.230289	0.22615	0.225964	0.22598	0.224137	0.226576	0.224787	0.224603	0.224658	0.232947	0.234124	0.233135
Pakistan_IA_Butkara	0.225093	0.225671	0.224448	0.225251	0.224842	0.223646	0.224433	0.224938	0.225039	0.223148	0.222583	0.223841	0.224882	0.224323	0.223341	0.226739	0.224319	0.224506	0.22411	0.222979	0.225604	0.225413	0.225877	0.223518	0.221793	0.242645	0.243708	0.243868	0.243239	0.244974	0.242326	0.246986	0.24645	0.229334	0.229785	0.240943	0.230239	0.2313	0.225428	0.224456	0.224241	0.224019	0.225049	0.224998	0.224389	0.225113	0.240886	0.243576	0.244613
Russia_Sarmatian	0.224951	0.226725	0.224328	0.222771	0.222125	0.221901	0.223368	0.224065	0.22386	0.221924	0.220775	0.222222	0.223769	0.222827	0.223142	0.224072	0.22213	0.222954	0.222205	0.219586	0.223389	0.222232	0.223001	0.222457	0.219363	0.250741	0.25086	0.252259	0.251557	0.253069	0.249985	0.256517	0.254694	0.233915	0.233914	0.25202	0.233953	0.235817	0.223836	0.223256	0.223725	0.22344	0.223302	0.223389	0.22382	0.223377	0.247063	0.25105	0.258224
Karelian	0.22465	0.226593	0.223912	0.223508	0.222444	0.221985	0.223153	0.223846	0.223518	0.222739	0.221502	0.222538	0.223319	0.223005	0.221923	0.224701	0.222611	0.222753	0.222663	0.221214	0.223089	0.223822	0.223233	0.223719	0.221056	0.255065	0.254324	0.255977	0.255967	0.256039	0.255021	0.259388	0.258299	0.235191	0.235105	0.257704	0.234792	0.235833	0.223795	0.224181	0.224031	0.222661	0.22406	0.223366	0.222541	0.224166	0.250343	0.254963	0.267969
Pakistan_IA_Loebanr_published	0.224385	0.225592	0.223857	0.224041	0.224078	0.222457	0.223483	0.224267	0.224244	0.222065	0.222453	0.222647	0.223615	0.223597	0.221758	0.22626	0.223236	0.224837	0.224316	0.222128	0.222926	0.225739	0.223018	0.223574	0.220775	0.241968	0.244299	0.242839	0.242558	0.24399	0.241523	0.245194	0.245229	0.230801	0.229711	0.239219	0.230134	0.230563	0.224271	0.224756	0.224433	0.222495	0.223369	0.22256	0.2233	0.223076	0.240892	0.243317	0.242604
Tajik	0.224341	0.226049	0.223941	0.223892	0.222767	0.222463	0.223029	0.22414	0.223701	0.222342	0.221236	0.22278	0.223813	0.223517	0.222169	0.224993	0.22275	0.223276	0.223281	0.221526	0.223751	0.224069	0.223634	0.223429	0.221304	0.248774	0.249827	0.250306	0.249435	0.250325	0.248785	0.253063	0.252469	0.231519	0.231271	0.246845	0.231703	0.232409	0.223748	0.223673	0.224295	0.223013	0.223848	0.223065	0.222996	0.224267	0.246761	0.249237	0.253141
Pakistan_IA_Katelai_published	0.224301	0.225803	0.223863	0.224047	0.222678	0.221171	0.223075	0.22373	0.22427	0.22272	0.220539	0.222195	0.223416	0.223546	0.221195	0.224924	0.221863	0.22291	0.223563	0.220542	0.223695	0.223721	0.222843	0.223664	0.220223	0.240031	0.243138	0.242477	0.241523	0.242394	0.240045	0.246047	0.244384	0.229511	0.229827	0.239626	0.229345	0.231249	0.224313	0.223916	0.224035	0.222794	0.222938	0.222273	0.222605	0.224487	0.240103	0.241796	0.24231
Russian_Krasnoborsky	0.224285	0.22596	0.223715	0.223444	0.222309	0.221659	0.223233	0.223663	0.223755	0.222271	0.221701	0.22227	0.223538	0.222755	0.221822	0.2245	0.221853	0.222581	0.222971	0.220817	0.223193	0.223858	0.222701	0.22298	0.220471	0.254083	0.253666	0.255068	0.255004	0.255238	0.2542	0.257432	0.257133	0.234518	0.234293	0.256223	0.234007	0.2352	0.223811	0.223925	0.224193	0.222414	0.223736	0.223321	0.222533	0.223429	0.249785	0.253986	0.266735
Russian_HGDP	0.22409	0.225984	0.223315	0.222467	0.22169	0.221353	0.222668	0.223383	0.223127	0.222129	0.220641	0.221816	0.222816	0.222948	0.221817	0.224152	0.222139	0.222012	0.222165	0.220612	0.222735	0.223549	0.222362	0.223447	0.220619	0.254682	0.254746	0.25599	0.255342	0.255786	0.254722	0.258421	0.257913	0.234408	0.233814	0.256828	0.234125	0.235087	0.223203	0.223185	0.223736	0.222017	0.223396	0.222473	0.222279	0.223215	0.250057	0.254723	0.266953
Yana_UP	0.224047	0.224583	0.223718	0.22467	0.223455	0.22479	0.223163	0.224514	0.223973	0.224211	0.222845	0.22342	0.223474	0.224469	0.223008	0.223443	0.223176	0.223352	0.223517	0.222912	0.22447	0.224246	0.224998	0.223041	0.222174	0.226351	0.224874	0.226708	0.226821	0.226923	0.225736	0.228345	0.227877	0.229573	0.23001	0.231608	0.22985	0.230251	0.224298	0.224908	0.224653	0.224191	0.224917	0.224479	0.22349	0.224275	0.221917	0.22675	0.231879
Pakistan_IA_Loebanr	0.223904	0.225212	0.223584	0.223845	0.223035	0.222328	0.223656	0.223932	0.223409	0.222317	0.222213	0.222453	0.223558	0.223418	0.222583	0.225309	0.222849	0.223645	0.223385	0.222068	0.223444	0.224499	0.223483	0.223508	0.220197	0.241967	0.243049	0.24292	0.242749	0.243433	0.24169	0.246047	0.244963	0.229225	0.229321	0.238324	0.2294	0.230247	0.223786	0.224145	0.22413	0.222251	0.223757	0.223101	0.223294	0.223721	0.24063	0.24223	0.242487
Pakistan_IA_Udegram	0.223883	0.225443	0.223594	0.224261	0.222798	0.222714	0.223675	0.224102	0.223445	0.222836	0.223151	0.222434	0.223721	0.22325	0.221798	0.225528	0.223175	0.223476	0.223707	0.222302	0.223616	0.224568	0.223515	0.223616	0.221573	0.24336	0.244525	0.244742	0.243847	0.244803	0.243495	0.247986	0.247319	0.229344	0.229541	0.24062	0.229224	0.230545	0.224313	0.22375	0.223817	0.222602	0.22345	0.223075	0.223073	0.223929	0.242018	0.244008	0.244866
Mordovian	0.223836	0.2256	0.223012	0.222387	0.221796	0.220872	0.221926	0.222969	0.22263	0.221436	0.220217	0.221501	0.222517	0.222478	0.221668	0.223667	0.221688	0.221636	0.22194	0.219901	0.222238	0.223159	0.222352	0.22313	0.220165	0.255325	0.255452	0.256473	0.256072	0.256233	0.255219	0.258937	0.258489	0.233224	0.232807	0.256043	0.233067	0.234339	0.222979	0.222821	0.223569	0.221451	0.223062	0.222372	0.221734	0.222958	0.251046	0.2552	0.267195
Kazakhstan_Kangju	0.223619	0.224806	0.222685	0.221647	0.220126	0.219986	0.222054	0.222427	0.222267	0.221027	0.218396	0.220871	0.221844	0.221917	0.221076	0.222253	0.221165	0.220743	0.221187	0.221132	0.22219	0.222135	0.222595	0.2232	0.220894	0.2494	0.249652	0.250912	0.250155	0.249975	0.249525	0.253305	0.253107	0.231414	0.232904	0.248457	0.231421	0.232108	0.222455	0.221972	0.222953	0.221706	0.222201	0.221488	0.221278	0.222171	0.245638	0.249507	0.255253
Pakistan_H_Barikot	0.2233	0.224297	0.222739	0.22357	0.222455	0.221545	0.222453	0.223869	0.223328	0.222149	0.221868	0.22196	0.222911	0.22264	0.222891	0.225471	0.22264	0.22353	0.223273	0.220762	0.223028	0.224219	0.223301	0.223074	0.22096	0.242725	0.243142	0.243597	0.24319	0.242309	0.241936	0.246118	0.24602	0.228715	0.228748	0.240194	0.228811	0.230085	0.223003	0.222788	0.222882	0.221335	0.221844	0.221938	0.222228	0.222157	0.241572	0.242873	0.243961
Abazin	0.222777	0.224581	0.222257	0.221634	0.220216	0.220013	0.221387	0.222103	0.222087	0.220767	0.21962	0.220743	0.221843	0.221586	0.221027	0.222406	0.221014	0.221047	0.221311	0.219927	0.222046	0.221908	0.221969	0.222	0.219622	0	0.257745	0.25694	0.25639	0.255824	0.254874	0.256575	0.255979	0.228659	0.228457	0.247305	0.229043	0.229425	0.222309	0.222367	0.222709	0.220659	0.221825	0.221888	0.221252	0.222524	0.251122	0.254952	0.256571
Pakistan_IA_Katelai	0.222731	0.224027	0.222223	0.223112	0.221559	0.221555	0.221954	0.222781	0.222439	0.221562	0.221163	0.221514	0.222867	0.222822	0.220478	0.22448	0.222596	0.222556	0.222784	0.220812	0.222381	0.22376	0.222468	0.222051	0.220009	0.24102	0.241831	0.241609	0.241492	0.24188	0.239737	0.244207	0.244168	0.228331	0.228329	0.238083	0.22801	0.229273	0.223313	0.22323	0.222898	0.22099	0.222326	0.221979	0.221958	0.222271	0.23942	0.241231	0.241702
Kazakhstan_Sarmatian	0.222121	0.223823	0.22138	0.222627	0.219881	0.219383	0.220453	0.221178	0.220961	0.219981	0.217481	0.221072	0.221842	0.220509	0.220269	0.222356	0.219905	0.22055	0.220651	0.217972	0.22071	0.221969	0.221054	0.220961	0.218138	0.25116	0.25309	0.253163	0.251813	0.254447	0.251434	0.256097	0.256393	0.230982	0.22989	0.250781	0.230901	0.232852	0.220829	0.221255	0.221104	0.220797	0.222515	0.221497	0.221364	0.221654	0.247936	0.251623	0.258771
Pakistan_IA_Barikot	0.222057	0.222547	0.2211	0.221987	0.221659	0.219629	0.221739	0.222165	0.220769	0.221318	0.218316	0.221244	0.222214	0.221666	0.221394	0.223787	0.220247	0.221429	0.221151	0.21929	0.220163	0.221932	0.221656	0.222064	0.218979	0.241123	0.241759	0.242145	0.241682	0.242255	0.240466	0.245059	0.243424	0.226822	0.22568	0.238111	0.226313	0.227987	0.220925	0.220915	0.22207	0.220895	0.221657	0.220174	0.220747	0.221706	0.238926	0.24202	0.242378
Circassian	0.221546	0.223622	0.220871	0.220461	0.218945	0.218785	0.220066	0.220915	0.220669	0.219835	0.21853	0.219349	0.220324	0.22014	0.219378	0.221715	0.219927	0.219927	0.220028	0.218862	0.220562	0.221075	0.219979	0.221051	0.217933	0.25639	0.258044	0.257529	0	0.256449	0.255885	0.258053	0.256941	0.228008	0.227744	0.247563	0.227743	0.228945	0.221044	0.220814	0.221251	0.219544	0.220723	0.220408	0.219857	0.220909	0.251778	0.256221	0.257338
Russia_Poltavka	0.221171	0.223323	0.220773	0.22181	0.220454	0.219106	0.220402	0.220919	0.220488	0.219418	0.218373	0.21965	0.220583	0.22033	0.219082	0.222864	0.219338	0.220596	0.220979	0.219036	0.221075	0.221943	0.221031	0.221666	0.217817	0.256442	0.257121	0.258119	0.256436	0.257866	0.25655	0.264095	0.263478	0.234388	0.234099	0.256696	0.235391	0.236763	0.220656	0.220284	0.220372	0.219502	0.220071	0.2197	0.219426	0.219948	0.251554	0.256618	0.265586
Kabardinian	0.221146	0.223115	0.220633	0.219993	0.219239	0.218196	0.219751	0.22083	0.220372	0.219101	0.217522	0.219425	0.220318	0.220056	0.219684	0.221805	0.219192	0.219416	0.219582	0.217976	0.220503	0.220561	0.219733	0.22072	0.217543	0.254874	0.256754	0.256077	0.255885	0.255186	0	0.256829	0.256082	0.227862	0.227796	0.246949	0.227301	0.228305	0.220459	0.220758	0.221049	0.219319	0.220668	0.219997	0.220134	0.220523	0.251026	0.25509	0.256662
Kazakhstan_MLBA_OyDzhaylau	0.220797	0.222825	0.220138	0.220454	0.219624	0.217954	0.219154	0.220489	0.219986	0.218591	0.217354	0.218003	0.219773	0.21893	0.217883	0.221679	0.218838	0.21915	0.219078	0.216361	0.218716	0.220984	0.219291	0.220732	0.218119	0.254857	0.255847	0.256859	0.25645	0.257573	0.256047	0.261169	0.260088	0.231698	0.231976	0.255732	0.231514	0.234	0.219036	0.21958	0.220634	0.219102	0.219404	0.218867	0.219426	0.219923	0.252497	0.25566	0.266223
Russia_Andronovo	0.220571	0.222707	0.219583	0.220973	0.220178	0.218621	0.219312	0.220266	0.219956	0.218862	0.218226	0.218806	0.219686	0.219384	0.21879	0.221772	0.219012	0.219974	0.219677	0.216351	0.219271	0.220906	0.220119	0.219533	0.216894	0.256033	0.25495	0.256354	0.255605	0.2557	0.25595	0.261489	0.259794	0.23162	0.230972	0.254822	0.232322	0.233967	0.220124	0.219958	0.21964	0.220188	0.21999	0.218951	0.219609	0.220631	0.251368	0.255124	0.264648
Ossetian	0.220544	0.222408	0.219915	0.21969	0.218319	0.21798	0.219478	0.220044	0.219667	0.218924	0.216655	0.218451	0.219419	0.219498	0.218605	0.220987	0.218855	0.218849	0.219105	0.217546	0.219899	0.220365	0.219204	0.220057	0.217423	0.254952	0.258116	0.256694	0.256221	0.256885	0.25509	0.257565	0.256856	0.226818	0.226624	0.246801	0.226803	0.227431	0.219628	0.219749	0.220209	0.218484	0.219801	0.219246	0.219129	0.219743	0.251454	0	0.256499
Tajikistan_Ksirov_Kushan	0.220396	0.221907	0.219329	0.22066	0.217887	0.218612	0.220787	0.220577	0.219328	0.218758	0.215924	0.218867	0.219692	0.218338	0.218052	0.221397	0.218111	0.218362	0.219226	0.21886	0.21907	0.220018	0.218297	0.22088	0.21603	0.247702	0.250177	0.250192	0.249443	0.251216	0.249426	0.252745	0.253095	0.229936	0.229291	0.244975	0.230345	0.230307	0.220907	0.219616	0.220413	0.217359	0.218629	0.218707	0.21685	0.219363	0.248845	0.249881	0.252169
Kazakhstan_MLBA_Aktogai	0.220143	0.221841	0.219088	0.219793	0.21956	0.217296	0.21889	0.219462	0.218538	0.218057	0.217689	0.217393	0.218791	0.218444	0.216638	0.22153	0.217996	0.219018	0.219263	0.215591	0.219174	0.220699	0.218799	0.21874	0.217437	0.256818	0.257267	0.258809	0.258783	0.25884	0.257297	0.262413	0.262572	0.230569	0.23059	0.25627	0.230181	0.232303	0.219555	0.218283	0.219373	0.217787	0.218046	0.218127	0.21754	0.218437	0.253694	0.257534	0.26744
Russia_Srubnaya_Alakul	0.220107	0.222275	0.219168	0.220301	0.218138	0.218015	0.218524	0.219701	0.219172	0.217888	0.217837	0.21774	0.218513	0.218996	0.218701	0.221159	0.218935	0.219056	0.219553	0.217958	0.220145	0.220854	0.219196	0.219793	0.216789	0.256802	0.257887	0.25871	0.257612	0.258439	0.257193	0.262604	0.261489	0.230865	0.23	0.255402	0.230785	0.233054	0.219357	0.219457	0.219724	0.218143	0.219056	0.218762	0.218487	0.219617	0.253062	0.257261	0.267209
Russia_MLBA_Krasnoyarsk	0.219686	0.22207	0.218957	0.22001	0.218281	0.217564	0.21889	0.21933	0.219264	0.218477	0.218486	0.217216	0.219146	0.218509	0.217431	0.220805	0.218435	0.219147	0.219281	0.216367	0.218288	0.220317	0.218331	0.219645	0.216617	0.254942	0.255365	0.256893	0.256519	0.256804	0.255499	0.260449	0.259997	0.231112	0.230849	0.254169	0.23179	0.233025	0.219234	0.218862	0.219793	0.217958	0.21921	0.218901	0.218263	0.218911	0.251503	0.25567	0.265538
Ingushian	0.219651	0.221605	0.218899	0.219152	0.217458	0.217221	0.218331	0.219025	0.218598	0.217648	0.216779	0.217375	0.218709	0.218216	0.217446	0.220437	0.218047	0.217996	0.218373	0.216697	0.218451	0.219627	0.218157	0.219111	0.215757	0.255824	0.258238	0.257002	0.256449	0	0.255186	0.259536	0.258643	0.226325	0.225931	0.24742	0.226441	0.227819	0.218615	0.218928	0.219292	0.217707	0.218923	0.21828	0.217791	0.218941	0.252749	0.256885	0.257766
Russia_Afanasievo	0.219641	0.221968	0.218975	0.219639	0.218147	0.217394	0.21802	0.219026	0.218813	0.21779	0.216184	0.217826	0.218918	0.21832	0.217822	0.220945	0.218161	0.218825	0.218883	0.216679	0.218909	0.220175	0.219014	0.220167	0.21626	0.255034	0.255949	0.257	0.255892	0.257233	0.256016	0.263223	0.262572	0.232594	0.231727	0.254621	0.232992	0.234554	0.218997	0.218522	0.218979	0.217931	0.218673	0.218106	0.218236	0.218933	0.250842	0.255881	0.263937
Russian	0.219611	0.221862	0.218828	0.219234	0.218049	0.217153	0.218282	0.219146	0.218909	0.21797	0.216906	0.217627	0.218541	0.218525	0.217885	0.220515	0.218128	0.218521	0.218916	0.216287	0.218719	0.219828	0.218456	0.219602	0.216477	0.256571	0.256767	0.25774	0.257338	0.257766	0.256662	0.260316	0.25957	0.2286	0.228174	0.255662	0.228513	0.22957	0.218781	0.218838	0.219409	0.217688	0.219054	0.218301	0.217831	0.218937	0.252445	0.256499	0
Russia_Steppe_Catacomb	0.219561	0.222009	0.219302	0.218811	0.217151	0.216713	0.218428	0.218778	0.218068	0.217409	0.216095	0.217888	0.218048	0.218089	0.216589	0.221062	0.217392	0.218648	0.218404	0.21373	0.218597	0.219631	0.218396	0.21879	0.216616	0.254504	0.255012	0.256566	0.256548	0.256862	0.255554	0.262875	0.262436	0.232819	0.233098	0.254122	0.233117	0.23494	0.218223	0.218566	0.219727	0.218502	0.218253	0.218471	0.217219	0.217999	0.250282	0.254654	0.264183
Russia_EBA_Yamnaya_Samara	0.219446	0.221959	0.218993	0.219883	0.219088	0.218074	0.218788	0.219563	0.219408	0.217341	0.217004	0.217463	0.219596	0.218833	0.219162	0.221272	0.218566	0.219715	0.219514	0.218309	0.218866	0.221041	0.219846	0.219067	0.21704	0.255167	0.256442	0.257417	0.256435	0.25818	0.256557	0.26453	0.263091	0.2335	0.232532	0.255907	0.233377	0.234735	0.219089	0.219357	0.219307	0.216912	0.219046	0.218792	0.218059	0.219175	0.252143	0.256166	0.26516
Adygei	0.219349	0.221309	0.218506	0.21901	0.217438	0.216681	0.21781	0.218684	0.218142	0.217513	0.216354	0.21728	0.218256	0.21807	0.217335	0.219889	0.217573	0.217758	0.218171	0.216122	0.218137	0.21932	0.218084	0.218986	0.215976	0.25694	0.259154	0	0.257529	0.257002	0.256077	0.258609	0.25783	0.225615	0.225502	0.247072	0.225719	0.226272	0.218478	0.218501	0.218875	0.217165	0.218437	0.217827	0.217729	0.2185	0.252323	0.256694	0.25774
Lak	0.219289	0.221295	0.218567	0.21919	0.21688	0.217	0.218323	0.218869	0.218557	0.217817	0.216479	0.217027	0.218556	0.218056	0.217181	0.220514	0.217922	0.218175	0.218389	0.216155	0.218774	0.219609	0.218235	0.219049	0.216076	0.255979	0.258168	0.25783	0.256941	0.258643	0.256082	0.264155	0	0.227398	0.226581	0.249166	0.227841	0.22884	0.218662	0.218503	0.219143	0.217758	0.218265	0.217861	0.217476	0.218651	0.253643	0.256856	0.25957
Kumyk	0.219109	0.221153	0.218441	0.218242	0.21725	0.216446	0.217953	0.218574	0.21815	0.217497	0.216311	0.217244	0.217877	0.217409	0.216955	0.219667	0.217557	0.217586	0.217867	0.215628	0.218379	0.218718	0.217704	0.218453	0.216018	0.254138	0.256659	0.255725	0.254815	0.255974	0.253924	0.258467	0.25754	0.225908	0.226398	0.246453	0.226278	0.226555	0.218382	0.218258	0.218864	0.216973	0.218494	0.217878	0.217517	0.217947	0.251459	0.254872	0.256471
Ukrainian	0.218835	0.220909	0.21791	0.218425	0.217369	0.21616	0.217399	0.218304	0.218162	0.217004	0.216013	0.216721	0.217833	0.217598	0.217114	0.219792	0.217315	0.217418	0.217676	0.215656	0.217805	0.219096	0.217827	0.218811	0.2157	0.256967	0.25774	0.258435	0.257636	0.258224	0.256817	0.26048	0.260148	0.227399	0.227173	0.255446	0.227718	0.228576	0.218234	0.217781	0.218382	0.2169	0.217921	0.217301	0.216888	0.217809	0.252899	0.257137	0.269487
Russia_North_Caucasus	0.218601	0.220502	0.218463	0.219299	0.219114	0.216986	0.218638	0.218757	0.217492	0.217891	0.215918	0.217799	0.218707	0.217099	0.216211	0.221329	0.217197	0.218978	0.218489	0.214766	0.218969	0.219723	0.217347	0.217747	0.214714	0.253631	0.255748	0.25601	0.254519	0.25717	0.255424	0.261639	0.26058	0.230036	0.23009	0.252824	0.230442	0.232262	0.218306	0.2189	0.218758	0.217385	0.218494	0.218404	0.2179	0.217999	0.250402	0.254479	0.261956
Kazakhstan_MLBA_Kairan	0.218367	0.220212	0.217683	0.217974	0.216012	0.215539	0.216917	0.217355	0.216677	0.216708	0.215909	0.216256	0.217008	0.216791	0.215034	0.218893	0.216143	0.216586	0.216622	0.213579	0.216542	0.218228	0.215914	0.216821	0.214459	0.254355	0.2551	0.256414	0.255657	0.257162	0.254804	0.260162	0.260512	0.230093	0.229903	0.253929	0.229386	0.230672	0.217027	0.21613	0.217436	0.216141	0.216576	0.216524	0.215603	0.215848	0.249794	0.255347	0.265081
Russia_Srubnaya	0.218349	0.220723	0.217512	0.218942	0.217293	0.216483	0.21748	0.21822	0.217815	0.217201	0.215999	0.21621	0.217573	0.217278	0.216354	0.21983	0.216848	0.218251	0.217741	0.214963	0.217647	0.219354	0.217536	0.217937	0.215707	0.255643	0.256197	0.257687	0.25698	0.257889	0.256176	0.261696	0.260551	0.228606	0.228188	0.254985	0.229344	0.230547	0.217943	0.217579	0.217755	0.216906	0.217724	0.217023	0.216354	0.217667	0.252403	0.256167	0.266675
Kubachinian	0.218214	0.220744	0.217562	0.218197	0.21638	0.216317	0.217169	0.218146	0.217781	0.21695	0.216064	0.216652	0.217521	0.217291	0.216852	0.219923	0.217312	0.217507	0.218221	0.215588	0.218102	0.219003	0.218183	0.217977	0.21546	0.256575	0.259046	0.258609	0.258053	0.259536	0.256829	0	0.264155	0.227405	0.226621	0.24887	0.227497	0.228593	0.217891	0.217262	0.217917	0.216922	0.217623	0.216788	0.21687	0.217292	0.253743	0.257565	0.260316
Russia_EBA_Yamnaya_Kalmykia	0.217976	0.219922	0.217154	0.217693	0.217094	0.214355	0.216052	0.216773	0.217235	0.216022	0.215865	0.21492	0.216742	0.217113	0.216289	0.218825	0.216277	0.216771	0.216631	0.215849	0.216928	0.217727	0.216951	0.218634	0.213902	0.254461	0.255111	0.255713	0.255468	0.25648	0.254123	0.261348	0.260828	0.230022	0.229468	0.253289	0.229999	0.232183	0.216914	0.217542	0.21696	0.216626	0.216881	0.216731	0.216174	0.217239	0.249451	0.254528	0.262609
Tajikistan_BA_DashtiKozy	0.217793	0.219734	0.217336	0.218738	0.217841	0.215029	0.216235	0.217816	0.217257	0.216381	0.2154	0.215533	0.217458	0.217065	0.217119	0.219579	0.216914	0.217948	0.218416	0.215877	0.217236	0.218828	0.217054	0.216977	0.215063	0.254263	0.255139	0.256042	0.25444	0.255945	0.254478	0.260429	0.259166	0.228614	0.229116	0.253236	0.22958	0.230576	0.217637	0.21679	0.217559	0.215876	0.216914	0.216766	0.216128	0.216938	0.251875	0.255152	0.263645
Russia_MLBA_Sintashta	0.217533	0.220013	0.216779	0.218257	0.216781	0.215649	0.216371	0.217257	0.217202	0.216616	0.2155	0.215743	0.216896	0.216887	0.216491	0.219176	0.216965	0.217465	0.217769	0.214313	0.216985	0.218826	0.217425	0.217535	0.215214	0.255346	0.256048	0.257103	0.256671	0.256831	0.255698	0.260531	0.260213	0.227934	0.22748	0.254638	0.228106	0.229486	0.216974	0.216862	0.217367	0.216356	0.216833	0.21674	0.216301	0.217075	0.251951	0.256045	0.266247
Russia_Alan	0.217373	0.219518	0.216275	0.217129	0.215556	0.215366	0.216141	0.216937	0.216951	0.215797	0.214624	0.215321	0.216938	0.216816	0.215678	0.219219	0.216411	0.216591	0.216875	0.215766	0.216829	0.21764	0.217208	0.217629	0.214418	0.254913	0.256402	0.256316	0.25568	0.256297	0.253745	0.258028	0.257717	0.22557	0.224828	0.246828	0.225376	0.226809	0.216839	0.216284	0.216367	0.215132	0.216668	0.215399	0.215566	0.216151	0.251781	0.255276	0.257518
Russia_Ust_Ishim	0.217215	0.216372	0.217641	0.218355	0.21983	0.217587	0.217494	0.218567	0.21729	0.217656	0.217672	0.217151	0.218227	0.218312	0.216156	0.218379	0.218397	0.216829	0.217087	0.218536	0.217732	0.216645	0.21841	0.216183	0.215544	0.207665	0.206776	0.207332	0.207052	0.207711	0.2069	0.207749	0.208103	0.219009	0.218926	0.215472	0.219835	0.218878	0.218099	0.218637	0.217992	0.216872	0.219276	0.217344	0.217474	0.217518	0.204309	0.206879	0.209691
Iran_BA1_ShahrISokhta	0.217104	0.218727	0.216425	0.218208	0.216714	0.21625	0.216534	0.21722	0.216926	0.217029	0.217311	0.214524	0.216315	0.217493	0.215919	0.219329	0.216064	0.217963	0.217896	0.216434	0.217	0.218476	0.216919	0.21817	0.213839	0.248469	0.251516	0.249767	0.248669	0.250606	0.247214	0.253007	0.252179	0.223572	0.22314	0.239255	0.223901	0.225351	0.217239	0.217165	0.216843	0.215786	0.215951	0.215472	0.216581	0.216294	0.248483	0.248741	0.246599
Kazakhstan_MLBA_Alakul_Maitan	0.216866	0.218941	0.215913	0.216753	0.214997	0.214524	0.215813	0.216485	0.21579	0.215077	0.213611	0.21465	0.215859	0.216275	0.214655	0.217916	0.215663	0.216082	0.215891	0.213535	0.215398	0.21803	0.216235	0.217064	0.214551	0.255515	0.256484	0.25751	0.256977	0.257703	0.255914	0.260336	0.259774	0.227628	0.227364	0.254361	0.228023	0.228812	0.215109	0.215782	0.216355	0.215509	0.215909	0.21526	0.214423	0.21537	0.252026	0.255908	0.266101
Kazakhstan_MLBA_KazakhMys	0.216755	0.219659	0.216698	0.217217	0.216129	0.214633	0.215621	0.217004	0.21724	0.216373	0.214987	0.215317	0.216333	0.216169	0.215762	0.21836	0.216612	0.216668	0.216217	0.212687	0.217694	0.217264	0.217835	0.217462	0.214624	0.251409	0.252386	0.253514	0.252984	0.252944	0.251697	0.257001	0.256582	0.228331	0.228783	0.249671	0.228142	0.229675	0.217077	0.216346	0.217384	0.216023	0.217051	0.216454	0.215672	0.216531	0.248672	0.252455	0.262059
Russia_Caucasus_EBA_Yamnaya	0.216519	0.21833	0.215945	0.217799	0.216084	0.215487	0.215752	0.216353	0.215653	0.215026	0.213545	0.213917	0.216887	0.214676	0.214489	0.218004	0.214337	0.216373	0.21681	0.212323	0.216029	0.217052	0.215454	0.217418	0.213022	0.2508	0.250384	0.253382	0.252797	0.251805	0.251838	0.260761	0.25744	0.230254	0.230471	0.252575	0.231116	0.233559	0.216729	0.215243	0.216135	0.215367	0.215319	0.214483	0.215634	0.215418	0.248084	0.25156	0.260735
Uzbekistan_BA_Dzharkutan1	0.215991	0.21778	0.215136	0.216824	0.215339	0.21404	0.215339	0.21596	0.21514	0.213376	0.21381	0.213776	0.215561	0.215468	0.21466	0.217677	0.215659	0.215819	0.215861	0.214606	0.215846	0.217041	0.215043	0.216094	0.21288	0.247579	0.251289	0.250371	0.249024	0.249748	0.247454	0.252023	0.250671	0.223394	0.223093	0.239361	0.223648	0.224361	0.215969	0.21569	0.216111	0.21428	0.214923	0.214558	0.214263	0.21563	0.248744	0.248824	0.247111
Abkhasian	0.215588	0.217769	0.214842	0.215838	0.21402	0.21326	0.214403	0.21523	0.214976	0.213788	0.212664	0.213836	0.214551	0.214622	0.213456	0.216873	0.214213	0.214911	0.215135	0.212453	0.214444	0.216046	0.214431	0.215052	0.212543	0.257745	0	0.259154	0.258044	0.258238	0.256754	0.259046	0.258168	0.222143	0.221847	0.245149	0.222398	0.223077	0.214745	0.21492	0.215217	0.213493	0.214688	0.214556	0.214149	0.21474	0.254017	0.258116	0.256767
Russia_Sintashta_MLBA	0.214976	0.217152	0.214065	0.216248	0.214049	0.213782	0.215013	0.214316	0.214655	0.213493	0.212869	0.213125	0.213757	0.214701	0.213187	0.216838	0.213716	0.216203	0.215391	0.210878	0.214525	0.216394	0.213899	0.215626	0.211586	0.253311	0.253575	0.255028	0.254906	0.254785	0.253458	0.25821	0.258761	0.224941	0.224788	0.252494	0.225478	0.227362	0.214532	0.214674	0.214737	0.212651	0.214613	0.213803	0.213408	0.214835	0.249111	0.253744	0.263862
Turkmenistan_Gonur_BA_1	0.214636	0.216562	0.214093	0.214761	0.214415	0.213303	0.214522	0.21466	0.214189	0.212849	0.214935	0.21258	0.214242	0.21308	0.2128	0.216895	0.213849	0.21456	0.215688	0.211877	0.21474	0.215952	0.214322	0.214546	0.211733	0.247389	0.250943	0.249728	0.248666	0.250052	0.247226	0.25233	0.250726	0.221332	0.220695	0.237749	0.220854	0.221781	0.213615	0.213869	0.21444	0.212315	0.213817	0.213754	0.212247	0.213789	0.248238	0.248461	0.246499
Uzbekistan_BA_Bustan	0.214317	0.216332	0.213427	0.214537	0.214973	0.212764	0.212375	0.214002	0.213766	0.212292	0.210708	0.21205	0.212687	0.212397	0.211764	0.21704	0.212363	0.214547	0.213918	0.212327	0.213293	0.214557	0.213098	0.213652	0.211994	0.249233	0.252508	0.251419	0.250454	0.251552	0.248612	0.25447	0.25254	0.220327	0.219972	0.239607	0.221359	0.22141	0.213538	0.213148	0.213195	0.211313	0.213076	0.212015	0.212752	0.213287	0.250878	0.250665	0.248517
Turkmenistan_C_Geoksyur	0.214259	0.216572	0.214001	0.214946	0.214269	0.213308	0.214434	0.214246	0.214708	0.213397	0.211973	0.213113	0.213589	0.212954	0.2132	0.216974	0.213854	0.214672	0.21469	0.212451	0.214081	0.215827	0.214575	0.214179	0.212017	0.247873	0.251075	0.249672	0.249053	0.250089	0.247884	0.253515	0.252284	0.222565	0.221755	0.239762	0.222603	0.223525	0.214179	0.213878	0.214217	0.213068	0.213122	0.213278	0.212835	0.213796	0.247741	0.248877	0.246613
Kurd	0.213764	0.216105	0.2129	0.213799	0.211872	0.211877	0.212241	0.213265	0.212856	0.212336	0.21015	0.211761	0.212534	0.212614	0.211875	0.214813	0.212435	0.21295	0.213074	0.211083	0.21299	0.214548	0.212496	0.213818	0.210839	0.251122	0.254017	0.252323	0.251778	0.252749	0.251026	0.253743	0.253643	0.219288	0.219497	0.240957	0.219593	0.220243	0.212705	0.213128	0.213322	0.211614	0.212858	0.212236	0.211792	0.212625	0	0.251454	0.252445
Uzbekistan_BA_SappaliTepe	0.213525	0.215312	0.212832	0.214608	0.212872	0.212157	0.213111	0.213677	0.212978	0.212454	0.211399	0.212212	0.213349	0.213016	0.212297	0.215652	0.212966	0.213948	0.213983	0.211942	0.213604	0.215142	0.213185	0.213728	0.211409	0.247057	0.250621	0.249244	0.248389	0.249205	0.247272	0.251502	0.251369	0.220097	0.219056	0.237585	0.2203	0.221028	0.212567	0.213044	0.213865	0.21133	0.212835	0.21247	0.212476	0.212801	0.248697	0.24844	0.246433
India_RoopkundB	0.213382	0.215539	0.212644	0.21412	0.2126	0.211183	0.211782	0.213006	0.212803	0.211893	0.210526	0.211953	0.212794	0.211973	0.21204	0.215469	0.212056	0.213191	0.21373	0.209733	0.212842	0.214814	0.212622	0.213688	0.210422	0.254737	0.256808	0.256261	0.25516	0.255795	0.254137	0.257448	0.257167	0.219193	0.218987	0.245314	0.218796	0.220661	0.213298	0.212425	0.212719	0.211949	0.212759	0.21215	0.211169	0.211939	0.252876	0.255123	0.259585
India_Harappan_published	0.212638	0.21564	0.212006	0.215593	0.206952	0.218054	0.215289	0.215929	0.219562	0.218886	0.218709	0.211103	0.212531	0.216505	0.207284	0.219488	0.206927	0.225455	0.217573	0.206503	0.216685	0.217326	0.205919	0.208575	0.197145	0.227777	0.229057	0.227982	0.224432	0.22222	0.219065	0.228872	0.232531	0.224878	0.221991	0.226248	0.214262	0.223434	0.212251	0.216978	0.209326	0.216455	0.210054	0.210858	0.209347	0.210145	0.21725	0.221491	0.226977
Iran_C_TepeHissar	0.212112	0.213875	0.210844	0.21315	0.212153	0.210133	0.21065	0.211077	0.210986	0.20966	0.211627	0.210092	0.21057	0.210875	0.209506	0.213797	0.210665	0.211246	0.211786	0.209607	0.21108	0.212426	0.210741	0.212452	0.209217	0.247911	0.251303	0.249727	0.248062	0.249127	0.246581	0.251669	0.251081	0.217889	0.217038	0.236893	0.217634	0.219063	0.211669	0.210984	0.211789	0.209923	0.210271	0.209863	0.209766	0.2105	0.248994	0.248101	0.246157
Turkmenistan_C_Parkhai	0.21193	0.214052	0.21131	0.214018	0.212554	0.210494	0.211109	0.212236	0.211689	0.21222	0.211985	0.210736	0.211363	0.211491	0.212218	0.21484	0.212211	0.212865	0.213648	0.212463	0.212616	0.214336	0.212741	0.21286	0.209415	0.246406	0.250995	0.249514	0.248237	0.248778	0.246678	0.252455	0.250723	0.218016	0.21807	0.236503	0.218456	0.219151	0.211174	0.211672	0.212075	0.209107	0.211202	0.210868	0.209865	0.211669	0.248914	0.248144	0.245187
Anatolia_EBA	0.211373	0.213462	0.210219	0.211926	0.210543	0.209396	0.210342	0.211244	0.2111	0.21087	0.207696	0.209598	0.210574	0.209592	0.208254	0.212738	0.209957	0.211171	0.211224	0.208691	0.210262	0.212282	0.211175	0.211536	0.208247	0.255602	0.258647	0.257241	0.256304	0.257169	0.254874	0.25612	0.256082	0.21569	0.215384	0.242554	0.215394	0.216547	0.210705	0.210576	0.210981	0.209262	0.21031	0.210179	0.209609	0.210977	0.254911	0.256279	0.257829
Anatolia_N	0.211287	0.213464	0.210304	0.211798	0.210887	0.209233	0.210005	0.210954	0.210481	0.210257	0.209249	0.209317	0.210615	0.210056	0.2097	0.212642	0.210039	0.210885	0.211006	0.207622	0.210729	0.21206	0.210215	0.21166	0.209118	0.256109	0.259195	0.257792	0.256745	0.257202	0.255903	0.255573	0.255733	0.216066	0.216029	0.245573	0.215795	0.216349	0.210662	0.210486	0.210471	0.209187	0.210134	0.210143	0.209284	0.210694	0.255233	0.256293	0.26147
Anatolia_Boncuklu_N	0.210782	0.212784	0.209549	0.211005	0.209659	0.209168	0.210337	0.210361	0.210438	0.21106	0.210625	0.210074	0.209826	0.209401	0.208711	0.212766	0.210224	0.212643	0.212126	0.209692	0.210278	0.212895	0.210595	0.211931	0.210966	0.253525	0.256813	0.256134	0.255021	0.256955	0.25377	0.255419	0.25557	0.215585	0.215547	0.245938	0.216129	0.21605	0.209165	0.210607	0.210192	0.207653	0.209579	0.209476	0.208847	0.210497	0.253227	0.255428	0.261425
Anatolia_N_published	0.210615	0.212877	0.209714	0.21088	0.209106	0.208887	0.209035	0.209903	0.209303	0.209197	0.209461	0.209107	0.209444	0.208698	0.209166	0.211476	0.208502	0.209767	0.209873	0.206548	0.209272	0.211668	0.209587	0.210634	0.208501	0.255619	0.258488	0.256901	0.255402	0.256538	0.254746	0.25494	0.254893	0.215232	0.215246	0.244773	0.214443	0.215752	0.20961	0.209839	0.209776	0.208557	0.210048	0.209066	0.208479	0.209518	0.254013	0.255559	0.260766
Anatolia_MLBA	0.210267	0.212482	0.209063	0.210962	0.208556	0.207128	0.208062	0.209972	0.209422	0.208081	0.208374	0.208544	0.209556	0.208946	0.207878	0.211301	0.208407	0.209563	0.209892	0.206927	0.209248	0.21065	0.209634	0.211011	0.207329	0.25445	0.256913	0.256225	0.254863	0.254654	0.254056	0.254963	0.253294	0.215179	0.214771	0.241257	0.215584	0.215865	0.209719	0.208983	0.210172	0.207987	0.209285	0.208246	0.208658	0.209373	0.25324	0.2546	0.256489
Iran_C_HajjiFiruz	0.209887	0.211901	0.208827	0.210934	0.208932	0.206875	0.208972	0.209906	0.20934	0.20738	0.207816	0.208058	0.208561	0.209172	0.208119	0.210848	0.208259	0.209145	0.2096	0.207022	0.209521	0.20989	0.208982	0.211493	0.207494	0.251008	0.254552	0.252795	0.251279	0.251489	0.250575	0.253604	0.251353	0.214538	0.214651	0.238043	0.214148	0.215108	0.207802	0.209334	0.209167	0.207143	0.208468	0.207896	0.207869	0.208382	0.250134	0.251197	0.250297
Iran_C_SehGabi	0.209753	0.211873	0.209072	0.209876	0.20877	0.207734	0.208597	0.209193	0.208525	0.207712	0.207724	0.206573	0.208495	0.207562	0.208314	0.211204	0.208053	0.209217	0.209379	0.205966	0.209454	0.209866	0.208917	0.210353	0.206782	0.248083	0.252276	0.249572	0.249545	0.249663	0.248505	0.250964	0.251209	0.214892	0.214835	0.235714	0.215404	0.215101	0.208906	0.209373	0.209402	0.206634	0.208536	0.207593	0.208385	0.208269	0.250546	0.248898	0.247174
Iran_TepeAbdulHosein_N	0.209188	0.211234	0.209024	0.21212	0.209448	0.208654	0.208458	0.21035	0.209602	0.209347	0.210115	0.208425	0.20979	0.210831	0.208909	0.21296	0.210279	0.21013	0.210868	0.207942	0.209743	0.212092	0.210315	0.209973	0.206525	0.239979	0.24283	0.241252	0.240782	0.240662	0.239411	0.24382	0.24229	0.214136	0.213283	0.229275	0.213004	0.215406	0.20957	0.209942	0.209476	0.207454	0.209085	0.20924	0.2093	0.209407	0.242257	0.239849	0.235926
Iran_GanjDareh_N	0.20849	0.209784	0.207951	0.209645	0.207664	0.206799	0.208054	0.208785	0.207398	0.207082	0.20825	0.206467	0.208477	0.208972	0.208482	0.21149	0.207961	0.209393	0.209449	0.207885	0.208251	0.210652	0.20966	0.208504	0.205399	0.239069	0.243008	0.24079	0.240587	0.241226	0.238098	0.24355	0.243035	0.213677	0.212636	0.229251	0.213799	0.214831	0.208243	0.207908	0.208454	0.207095	0.208015	0.208235	0.207782	0.208079	0.241858	0.239881	0.235792
Anatolia_TepecikCiftlik_N	0.206536	0.209017	0.205684	0.207315	0.20622	0.205519	0.204692	0.206658	0.205993	0.204232	0.204777	0.203493	0.204666	0.205941	0.204662	0.208274	0.205533	0.208047	0.207115	0.202813	0.20496	0.207973	0.205284	0.206797	0.203025	0.251774	0.255686	0.253495	0.252936	0.253776	0.252137	0.25183	0.252423	0.212644	0.210899	0.241055	0.212124	0.212488	0.206901	0.205928	0.206665	0.205183	0.205495	0.206824	0.205695	0.205912	0.252176	0.253233	0.255456
Altai_Neanderthal	0.025123	0.024645	0.024934	0.023732	0.024906	0.025844	0.025983	0.02497	0.025245	0.025308	0.024332	0.025029	0.026067	0.02584	0.025203	0.025721	0.025758	0.024609	0.024623	0.026136	0.025556	0.025285	0.025845	0.026828	0.02746	0.022631	0.021155	0.021651	0.021812	0.021261	0.022612	0.021448	0.02123	0.025717	0.025218	0.023935	0.025678	0.025696	0.024331	0.026524	0.026133	0.024967	0.025857	0.025579	0.024578	0.025501	0.020682	0.021845	0.022933
Denisova	0.022404	0.02184	0.021658	0.022311	0.023871	0.023769	0.022738	0.02214	0.022854	0.022987	0.022327	0.022831	0.022885	0.02261	0.023558	0.022826	0.022205	0.022662	0.022362	0.024639	0.023233	0.022935	0.022938	0.024529	0.023891	0.020619	0.01946	0.01933	0.019458	0.019283	0.020006	0.019716	0.019766	0.022624	0.022544	0.020929	0.023228	0.022767	0.021928	0.023224	0.022775	0.023088	0.022198	0.022926	0.022456	0.023426	0.019111	0.019503	0.020585
Reference Allentoft, M.E., Sikora, M., Sjogren, K.G., Rasmussen, S., Rasmussen, M., Stenderup, J., Damgaard, P.B., Schroeder, H., Ahlstrom, T., Vinner, L., Malaspinas, A.S., Margaryan, A., Higham, T., Chivall, D., Lynnerup, N., Harvig, L., Baron, J., Della Casa, P., Dabrowski, P., Duffy, P.R., Ebel, A.V., Epimakhov, A., Frei, K., Furmanek, M., Gralak, T., Gromov, A., Gronkiewicz, S., Grupe, G., H…
[truncated: 318 more columns]

## Sheet: Sheet7
Table S7. Admixture signature of Nanchong Han and Boshu Hui populations estimated via admixture-f3-statistics in the form f3(Source1, Source2; Studied populations).
f3(Source1, Source2; Han_Nanchong)								f3(Source1, Source2; Hui_Boshu)
Source1	Source2	Target	f_3	std.err	Z	SNPs		Source1	Source2	Target	f_3	std.err	Z	SNPs
Maonan_Huanjiang	Tibetan_Chamdo	Han_Nanchong	-0.003474	0.000232	-15.005	67032		Maonan_Huanjiang	Tibetan_Chamdo	Hui_Boshu	-0.001731	0.000246	-7.047	67206
Dai_Xishuangbanna1k	Tibetan_Chamdo	Han_Nanchong	-0.002759	0.000197	-14.013	67574		Dai_Xishuangbanna1k	Tibetan_Chamdo	Hui_Boshu	-0.001244	0.000213	-5.846	67773
Maonan_Huanjiang	Tibetan_Dujiangyan.DG	Han_Nanchong	-0.003541	0.000253	-13.99	66912		Maonan_Huanjiang	Tibetan_Dujiangyan.DG	Hui_Boshu	-0.001802	0.000269	-6.693	67078
Dongjia_Kaili	Tibetan_Gangcha	Han_Nanchong	-0.00267	0.000194	-13.767	67470		Dongjia_Kaili	Tibetan_Gangcha	Hui_Boshu	-0.001189	0.000204	-5.823	67558
Zhuang_Guangxi	Tibetan_Chamdo	Han_Nanchong	-0.002987	0.00022	-13.6	67090		Zhuang_Guangxi	Tibetan_Chamdo	Hui_Boshu	-0.0015	0.000231	-6.504	67269
Maonan_Huanjiang	Tibetan_Gangcha	Han_Nanchong	-0.002656	0.000199	-13.367	67581		Maonan_Huanjiang	Tibetan_Gangcha	Hui_Boshu	-0.000939	0.000204	-4.605	67721
Dongjia_Kaili	Tibetan_Chamdo	Han_Nanchong	-0.003113	0.000234	-13.29	66878		Dongjia_Kaili	Tibetan_Chamdo	Hui_Boshu	-0.001607	0.000255	-6.293	66986
Ami	Tibetan_Chamdo	Han_Nanchong	-0.00411	0.000313	-13.123	66883		Ami	Tibetan_Chamdo	Hui_Boshu	-0.002423	0.000336	-7.216	67030
Mulam_Luocheng	Tibetan_Chamdo	Han_Nanchong	-0.002837	0.000218	-13.034	67064		Mulam_Luocheng	Tibetan_Chamdo	Hui_Boshu	-0.001367	0.000231	-5.931	67208
Dongjia_Kaili	Tibetan_Dujiangyan.DG	Han_Nanchong	-0.003495	0.000269	-12.996	66838		Dongjia_Kaili	Tibetan_Dujiangyan.DG	Hui_Boshu	-0.001991	0.000282	-7.059	66916
Mulam_Luocheng	Tibetan_Dujiangyan.DG	Han_Nanchong	-0.003063	0.000239	-12.8	66949		Mulam_Luocheng	Tibetan_Dujiangyan.DG	Hui_Boshu	-0.001597	0.000256	-6.237	67078
Dai_Xishuangbanna1k	Tibetan_Dujiangyan.DG	Han_Nanchong	-0.002781	0.000217	-12.789	67614		Dai_Xishuangbanna1k	Tibetan_Dujiangyan.DG	Hui_Boshu	-0.001272	0.000227	-5.593	67794
Dongjia_Kaili	Tibetan_Lhasa	Han_Nanchong	-0.003461	0.000271	-12.781	66885		Dongjia_Kaili	Tibetan_Lhasa	Hui_Boshu	-0.001883	0.000286	-6.582	66992
Tibetan_Chamdo	Taiwan_Hanben	Han_Nanchong	-0.003966	0.000313	-12.663	67017		Tibetan_Chamdo	Taiwan_Hanben	Hui_Boshu	-0.002266	0.000314	-7.209	67130
Mulam_Luocheng	Tibetan_Gangcha	Han_Nanchong	-0.002433	0.000193	-12.598	67593		Mulam_Luocheng	Tibetan_Gangcha	Hui_Boshu	-0.000988	0.000205	-4.822	67726
Kinh_HoChiMinh1K	Tibetan_Chamdo	Han_Nanchong	-0.002314	0.000184	-12.566	67876		Kinh_HoChiMinh1K	Tibetan_Chamdo	Hui_Boshu	-0.000886	0.000202	-4.381	68017
Maonan_Huanjiang	Tibetan_Muli.DG	Han_Nanchong	-0.002617	0.000213	-12.296	67076		Maonan_Huanjiang	Tibetan_Muli.DG	Hui_Boshu	-0.000715	0.000223	-3.2	67280
Muong	Tibetan_Chamdo	Han_Nanchong	-0.003173	0.000259	-12.272	66756		Muong	Tibetan_Chamdo	Hui_Boshu	-0.001569	0.000266	-5.891	66896
Dongjia_Kaili	Tibetan_Muli.DG	Han_Nanchong	-0.002526	0.000206	-12.258	67032		Dongjia_Kaili	Tibetan_Muli.DG	Hui_Boshu	-0.000862	0.000219	-3.93	67163
Tibetan_Dujiangyan.DG	Taiwan_Hanben	Han_Nanchong	-0.004268	0.00035	-12.209	66988		Tibetan_Dujiangyan.DG	Taiwan_Hanben	Hui_Boshu	-0.002569	0.00035	-7.351	67082
Zhuang_Guangxi	Tibetan_Dujiangyan.DG	Han_Nanchong	-0.002965	0.000243	-12.183	66963		Zhuang_Guangxi	Tibetan_Dujiangyan.DG	Hui_Boshu	-0.001483	0.000253	-5.854	67122
Ami	Tibetan_Shigatse	Han_Nanchong	-0.003674	0.000303	-12.115	66937		Ami	Tibetan_Shigatse	Hui_Boshu	-0.002089	0.000325	-6.426	67061
Dong_Guizhou	Tibetan_Chamdo	Han_Nanchong	-0.002702	0.000224	-12.079	66980		Dong_Guizhou	Tibetan_Chamdo	Hui_Boshu	-0.001214	0.00024	-5.062	67151
Dai_Xishuangbanna1k	Tibetan_Gangcha	Han_Nanchong	-0.002123	0.000177	-11.963	67996		Dai_Xishuangbanna1k	Tibetan_Gangcha	Hui_Boshu	-0.000634	0.00019	-3.331	68147
Maonan_Huanjiang	Tibetan_Nagqu	Han_Nanchong	-0.002939	0.000247	-11.908	67023		Maonan_Huanjiang	Tibetan_Nagqu	Hui_Boshu	-0.001261	0.000261	-4.839	67177
Dai_Xishuangbanna1k	Tibetan_Nagqu	Han_Nanchong	-0.002505	0.000211	-11.864	67572		Dai_Xishuangbanna1k	Tibetan_Nagqu	Hui_Boshu	-0.001055	0.000229	-4.615	67753
Maonan_Huanjiang	Tibetan_Shigatse	Han_Nanchong	-0.002832	0.000242	-11.715	67079		Maonan_Huanjiang	Tibetan_Shigatse	Hui_Boshu	-0.001191	0.000258	-4.609	67247
Kinh_HoChiMinh1K	Tibetan_Dujiangyan.DG	Han_Nanchong	-0.002444	0.000209	-11.697	67920		Kinh_HoChiMinh1K	Tibetan_Dujiangyan.DG	Hui_Boshu	-0.001016	0.000224	-4.537	68063
Li_Hainan	Tibetan_Dujiangyan.DG	Han_Nanchong	-0.004373	0.000375	-11.646	66693		Li_Hainan	Tibetan_Dujiangyan.DG	Hui_Boshu	-0.002495	0.000377	-6.624	66763
Zhuang_Guangxi	Tibetan_Nagqu	Han_Nanchong	-0.002709	0.000233	-11.633	67078		Zhuang_Guangxi	Tibetan_Nagqu	Hui_Boshu	-0.001287	0.000246	-5.23	67228
Maonan_Huanjiang	Tibetan_Shannan	Han_Nanchong	-0.002796	0.000242	-11.553	67062		Maonan_Huanjiang	Tibetan_Shannan	Hui_Boshu	-0.001163	0.000256	-4.543	67205
Nung	Tibetan_Dujiangyan.DG	Han_Nanchong	-0.003149	0.000273	-11.55	66636		Nung	Tibetan_Dujiangyan.DG	Hui_Boshu	-0.001483	0.000286	-5.177	66763
Dai_Xishuangbanna1k	Tibetan_Lhasa	Han_Nanchong	-0.002492	0.000216	-11.549	67591		Dai_Xishuangbanna1k	Tibetan_Lhasa	Hui_Boshu	-0.000908	0.000227	-4.007	67795
Li_Hainan	Tibetan_Chamdo	Han_Nanchong	-0.003967	0.000344	-11.548	66839		Li_Hainan	Tibetan_Chamdo	Hui_Boshu	-0.002087	0.000352	-5.923	66946
Zhuang_Guangxi	Tibetan_Gangcha	Han_Nanchong	-0.00231	0.0002	-11.527	67623		Zhuang_Guangxi	Tibetan_Gangcha	Hui_Boshu	-0.00085	0.000206	-4.116	67740
Ami	Tibetan_Dujiangyan.DG	Han_Nanchong	-0.003971	0.000345	-11.502	66842		Ami	Tibetan_Dujiangyan.DG	Hui_Boshu	-0.002286	0.000363	-6.298	66969
Nung	Tibetan_Chamdo	Han_Nanchong	-0.002796	0.000244	-11.478	66691		Nung	Tibetan_Chamdo	Hui_Boshu	-0.001138	0.000253	-4.503	66831
Ami	Tibetan_Gangcha	Han_Nanchong	-0.003156	0.000275	-11.467	67472		Ami	Tibetan_Gangcha	Hui_Boshu	-0.001497	0.000285	-5.259	67585
Dusun	Tibetan_Dujiangyan.DG	Han_Nanchong	-0.003539	0.00031	-11.406	66691		Dusun	Tibetan_Dujiangyan.DG	Hui_Boshu	-0.002076	0.000333	-6.234	66822
Dongjia_Kaili	Tibetan_Shigatse	Han_Nanchong	-0.002816	0.000247	-11.387	66911		Dongjia_Kaili	Tibetan_Shigatse	Hui_Boshu	-0.001411	0.000266	-5.301	67012
Dusun	Tibetan_Chamdo	Han_Nanchong	-0.003242	0.000285	-11.38	66748		Dusun	Tibetan_Chamdo	Hui_Boshu	-0.001787	0.000301	-5.928	66892
Dai_Xishuangbanna1k	Tibetan_Shigatse	Han_Nanchong	-0.002353	0.000208	-11.337	67614		Dai_Xishuangbanna1k	Tibetan_Shigatse	Hui_Boshu	-0.000939	0.00022	-4.265	67805
Zhuang_Guangxi	Tibetan_Lhasa	Han_Nanchong	-0.002704	0.00024	-11.271	67108		Zhuang_Guangxi	Tibetan_Lhasa	Hui_Boshu	-0.001149	0.000245	-4.689	67279
Murut	Tibetan_Dujiangyan.DG	Han_Nanchong	-0.003666	0.000326	-11.253	66647		Murut	Tibetan_Dujiangyan.DG	Hui_Boshu	-0.002234	0.000345	-6.473	66749
Kankanaey	Tibetan_Dujiangyan.DG	Han_Nanchong	-0.004043	0.000361	-11.201	66528		Kankanaey	Tibetan_Dujiangyan.DG	Hui_Boshu	-0.002405	0.000374	-6.427	66638
Tibetan_Shigatse	Taiwan_Hanben	Han_Nanchong	-0.003589	0.000322	-11.134	67060		Tibetan_Shigatse	Taiwan_Hanben	Hui_Boshu	-0.001995	0.000334	-5.968	67150
Kankanaey	Tibetan_Chamdo	Han_Nanchong	-0.00375	0.000338	-11.105	66593		Kankanaey	Tibetan_Chamdo	Hui_Boshu	-0.002121	0.000341	-6.215	66721
Li_Hainan	Tibetan_Muli.DG	Han_Nanchong	-0.003358	0.000303	-11.096	66896		Li_Hainan	Tibetan_Muli.DG	Hui_Boshu	-0.001318	0.000312	-4.225	67028
Zhuang_Guangxi	Tibetan_Shigatse	Han_Nanchong	-0.002473	0.000225	-10.983	67131		Zhuang_Guangxi	Tibetan_Shigatse	Hui_Boshu	-0.001088	0.000235	-4.631	67286
Dongjia_Kaili	Han_Shandong	Han_Nanchong	-0.002341	0.000213	-10.978	66744		Dongjia_Kaili	Han_Shandong	Hui_Boshu	0.000257	0.000249	1.034	66835
Zhuang_Guangxi	Tibetan_Muli.DG	Han_Nanchong	-0.002281	0.000208	-10.943	67127		Zhuang_Guangxi	Tibetan_Muli.DG	Hui_Boshu	-0.000636	0.000218	-2.92	67323
Atayal	Tibetan_Chamdo	Han_Nanchong	-0.00406	0.000372	-10.923	66857		Atayal	Tibetan_Chamdo	Hui_Boshu	-0.002275	0.000362	-6.282	66970
Gejia_Kaili	Tibetan_Gangcha	Han_Nanchong	-0.002217	0.000203	-10.914	67464		Gejia_Kaili	Tibetan_Gangcha	Hui_Boshu	-0.000859	0.000218	-3.943	67556
Dongjia_Kaili	Xinancheng_WZML	Han_Nanchong	-0.002845	0.000261	-10.908	66755		Dongjia_Kaili	Xinancheng_WZML	Hui_Boshu	-0.000361	0.000284	-1.27	66817
Mulam_Luocheng	Tibetan_Shannan	Han_Nanchong	-0.002633	0.000243	-10.853	67096		Mulam_Luocheng	Tibetan_Shannan	Hui_Boshu	-0.001272	0.000256	-4.975	67212
Dai_HGDP	Tibetan_Dujiangyan.DG	Han_Nanchong	-0.003009	0.000277	-10.846	66965		Dai_HGDP	Tibetan_Dujiangyan.DG	Hui_Boshu	-0.0015	0.000291	-5.156	67064
Dai_Xishuangbanna1k	Tibetan_Muli.DG	Han_Nanchong	-0.002025	0.000187	-10.844	67702		Dai_Xishuangbanna1k	Tibetan_Muli.DG	Hui_Boshu	-0.000354	0.0002	-1.766	67893
Tibetan_Gangcha	Taiwan_Hanben	Han_Nanchong	-0.002911	0.000269	-10.841	67548		Tibetan_Gangcha	Taiwan_Hanben	Hui_Boshu	-0.001241	0.000273	-4.542	67649
Kankanaey	Tibetan_Gangcha	Han_Nanchong	-0.003175	0.000293	-10.84	67182		Kankanaey	Tibetan_Gangcha	Hui_Boshu	-0.001567	0.000292	-5.372	67281
Mulam_Luocheng	Tibetan_Lhasa	Han_Nanchong	-0.002604	0.00024	-10.832	67090		Mulam_Luocheng	Tibetan_Lhasa	Hui_Boshu	-0.001065	0.000258	-4.128	67230
Gejia_Kaili	Tibetan_Chamdo	Han_Nanchong	-0.002637	0.000244	-10.796	66870		Gejia_Kaili	Tibetan_Chamdo	Hui_Boshu	-0.001254	0.000263	-4.774	66976
Muong	Tibetan_Dujiangyan.DG	Han_Nanchong	-0.003079	0.000288	-10.707	66704		Muong	Tibetan_Dujiangyan.DG	Hui_Boshu	-0.001466	0.000292	-5.012	66818
Dongjia_Kaili	Tuvinian	Han_Nanchong	-0.00257	0.00024	-10.707	68126		Dongjia_Kaili	Tuvinian	Hui_Boshu	-0.001389	0.000262	-5.306	68065
Dongjia_Kaili	Hezhen_HGDP	Han_Nanchong	-0.00278	0.00026	-10.693	66925		Dongjia_Kaili	Hezhen_HGDP	Hui_Boshu	-0.001031	0.000288	-3.578	66999
Dongjia_Kaili	Nanai	Han_Nanchong	-0.002805	0.000262	-10.687	66745		Dongjia_Kaili	Nanai	Hui_Boshu	-0.001296	0.000284	-4.56	66776
Kinh_Vietnam	Tibetan_Chamdo	Han_Nanchong	-0.002427	0.000227	-10.686	66779		Kinh_Vietnam	Tibetan_Chamdo	Hui_Boshu	-0.000939	0.000247	-3.794	66918
Dai_HGDP	Tibetan_Chamdo	Han_Nanchong	-0.002795	0.000262	-10.685	66988		Dai_HGDP	Tibetan_Chamdo	Hui_Boshu	-0.001285	0.000263	-4.89	67114
Maonan_Huanjiang	Tibetan_Lhasa	Han_Nanchong	-0.002733	0.000257	-10.623	67034		Maonan_Huanjiang	Tibetan_Lhasa	Hui_Boshu	-0.000923	0.000269	-3.433	67235
Dai_HGDP	Tibetan_Nagqu	Han_Nanchong	-0.00293	0.000276	-10.605	66981		Dai_HGDP	Tibetan_Nagqu	Hui_Boshu	-0.001483	0.000289	-5.135	67063
Dongjia_Kaili	Ulchi	Han_Nanchong	-0.002568	0.000243	-10.571	67283		Dongjia_Kaili	Ulchi	Hui_Boshu	-0.001001	0.000275	-3.643	67351
Dongjia_Kaili	Oroqen_HGDP	Han_Nanchong	-0.002707	0.000256	-10.57	67036		Dongjia_Kaili	Oroqen_HGDP	Hui_Boshu	-0.00116	0.000281	-4.131	67075
Li_Hainan	Tibetan_Gangcha	Han_Nanchong	-0.003078	0.000291	-10.561	67444		Li_Hainan	Tibetan_Gangcha	Hui_Boshu	-0.001225	0.000287	-4.274	67538
Maonan_Huanjiang	Russia_Shamanka_Eneolithic	Han_Nanchong	-0.003347	0.000321	-10.434	67001		Maonan_Huanjiang	Russia_Shamanka_Eneolithic	Hui_Boshu	-0.001775	0.000342	-5.183	67149
Tibetan_Muli.DG	Taiwan_Hanben	Han_Nanchong	-0.002931	0.000281	-10.423	67160		Tibetan_Muli.DG	Taiwan_Hanben	Hui_Boshu	-0.00107	0.000289	-3.708	67299
Maonan_Huanjiang	Ulchi	Han_Nanchong	-0.002521	0.000242	-10.411	67311		Maonan_Huanjiang	Ulchi	Hui_Boshu	-0.000719	0.000266	-2.703	67441
Atayal	Tibetan_Dujiangyan.DG	Han_Nanchong	-0.004124	0.000397	-10.39	66813		Atayal	Tibetan_Dujiangyan.DG	Hui_Boshu	-0.002337	0.000415	-5.627	66896
Gejia_Kaili	Tibetan_Dujiangyan.DG	Han_Nanchong	-0.002821	0.000273	-10.328	66826		Gejia_Kaili	Tibetan_Dujiangyan.DG	Hui_Boshu	-0.001439	0.000286	-5.041	66919
Murut	Tibetan_Chamdo	Han_Nanchong	-0.003256	0.000315	-10.322	66699		Murut	Tibetan_Chamdo	Hui_Boshu	-0.001828	0.000322	-5.675	66827
Dongjia_Kaili	Yugur_Sunan	Han_Nanchong	-0.001806	0.000175	-10.321	67283		Dongjia_Kaili	Yugur_Sunan	Hui_Boshu	0.000177	0.000201	0.881	67304
Nung	Tibetan_Gangcha	Han_Nanchong	-0.002196	0.000213	-10.318	67255		Nung	Tibetan_Gangcha	Hui_Boshu	-0.000559	0.000223	-2.513	67377
Mulam_Luocheng	Tibetan_Muli.DG	Han_Nanchong	-0.002141	0.000208	-10.308	67086		Mulam_Luocheng	Tibetan_Muli.DG	Hui_Boshu	-0.000513	0.000221	-2.318	67273
Kinh_HoChiMinh1K	Tibetan_Nagqu	Han_Nanchong	-0.002052	0.000199	-10.295	67876		Kinh_HoChiMinh1K	Tibetan_Nagqu	Hui_Boshu	-0.000689	0.000219	-3.151	68014
Maonan_Huanjiang	Mongolia_EIA_1_SlabGrave	Han_Nanchong	-0.003158	0.000307	-10.274	65881		Maonan_Huanjiang	Mongolia_EIA_1_SlabGrave	Hui_Boshu	-0.001723	0.000316	-5.46	66041
Dongjia_Kaili	Tu_HGDP	Han_Nanchong	-0.002257	0.000221	-10.219	67203		Dongjia_Kaili	Tu_HGDP	Hui_Boshu	-0.000608	0.00024	-2.536	67250
Ami	Tibetan_Shannan	Han_Nanchong	-0.003375	0.00033	-10.214	66897		Ami	Tibetan_Shannan	Hui_Boshu	-0.001798	0.000355	-5.06	67001
Dai_Xishuangbanna1k	Nanai	Han_Nanchong	-0.002226	0.000218	-10.209	67478		Dai_Xishuangbanna1k	Nanai	Hui_Boshu	-0.000705	0.000232	-3.035	67634
Ami	Tibetan_Muli.DG	Han_Nanchong	-0.002986	0.000293	-10.205	67031		Ami	Tibetan_Muli.DG	Hui_Boshu	-0.001141	0.000315	-3.616	67203
Dongjia_Kaili	Yakut_HGDP	Han_Nanchong	-0.002833	0.000278	-10.2	67894		Dongjia_Kaili	Yakut_HGDP	Hui_Boshu	-0.001814	0.000301	-6.034	67860
Nung	Tibetan_Shigatse	Han_Nanchong	-0.00264	0.000259	-10.199	66740		Nung	Tibetan_Shigatse	Hui_Boshu	-0.00108	0.000277	-3.896	66859
Tibetan_Nagqu	Taiwan_Hanben	Han_Nanchong	-0.003601	0.000353	-10.198	67003		Tibetan_Nagqu	Taiwan_Hanben	Hui_Boshu	-0.001967	0.000354	-5.564	67051
Dongjia_Kaili	Tibetan_Yajiang	Han_Nanchong	-0.002624	0.000259	-10.13	66837		Dongjia_Kaili	Tibetan_Yajiang	Hui_Boshu	-0.000941	0.000271	-3.472	66916
Nung	Tibetan_Nagqu	Han_Nanchong	-0.002671	0.000264	-10.126	66687		Nung	Tibetan_Nagqu	Hui_Boshu	-0.001075	0.000275	-3.909	66787
Dongjia_Kaili	Mongol_Uuld	Han_Nanchong	-0.002532	0.00025	-10.125	67427		Dongjia_Kaili	Mongol_Uuld	Hui_Boshu	-0.001346	0.000258	-5.226	67438
Kinh_HoChiMinh1K	Tibetan_Lhasa	Han_Nanchong	-0.002036	0.000201	-10.122	67893		Kinh_HoChiMinh1K	Tibetan_Lhasa	Hui_Boshu	-0.000539	0.000209	-2.578	68039
Tibetan_Yajiang	Taiwan_Hanben	Han_Nanchong	-0.003189	0.000316	-10.107	66992		Tibetan_Yajiang	Taiwan_Hanben	Hui_Boshu	-0.001314	0.000336	-3.915	67083
Maonan_Huanjiang	Xinancheng_WZML	Han_Nanchong	-0.002376	0.000235	-10.094	66834		Maonan_Huanjiang	Xinancheng_WZML	Hui_Boshu	0.000341	0.000265	1.286	67004
Li_Hainan	Tibetan_Shigatse	Han_Nanchong	-0.003608	0.000358	-10.089	66889		Li_Hainan	Tibetan_Shigatse	Hui_Boshu	-0.001829	0.000374	-4.895	66967
Maonan_Huanjiang	Tibetan_Yajiang	Han_Nanchong	-0.002473	0.000246	-10.05	66995		Maonan_Huanjiang	Tibetan_Yajiang	Hui_Boshu	-0.000555	0.000244	-2.277	67165
Dai_Xishuangbanna1k	Tibetan_Shannan	Han_Nanchong	-0.002055	0.000205	-10.047	67601		Dai_Xishuangbanna1k	Tibetan_Shannan	Hui_Boshu	-0.00065	0.00022	-2.957	67769
Dongjia_Kaili	Mongol_Minorities	Han_Nanchong	-0.002412	0.00024	-10.039	67371		Dongjia_Kaili	Mongol_Minorities	Hui_Boshu	-0.001252	0.000263	-4.76	67350
Gejia_Kaili	Japanese_Tokyo1K	Han_Nanchong	-0.001652	0.000165	-10.038	67356		Gejia_Kaili	Japanese_Tokyo1K	Hui_Boshu	0.000495	0.000185	2.673	67549
Tay	Tibetan_Chamdo	Han_Nanchong	-0.002593	0.000259	-10.009	66650		Tay	Tibetan_Chamdo	Hui_Boshu	-0.001015	0.000275	-3.692	66802
Dongjia_Kaili	Daur_HGDP	Han_Nanchong	-0.002474	0.000247	-10.005	67023		Dongjia_Kaili	Daur_HGDP	Hui_Boshu	-0.000678	0.000275	-2.463	67083
Murut	Tibetan_Muli.DG	Han_Nanchong	-0.002708	0.000271	-9.998	66830		Murut	Tibetan_Muli.DG	Hui_Boshu	-0.001118	0.000281	-3.971	66988
Mulam_Luocheng	Tibetan_Shigatse	Han_Nanchong	-0.002343	0.000235	-9.982	67110		Mulam_Luocheng	Tibetan_Shigatse	Hui_Boshu	-0.000975	0.000249	-3.908	67245
Kinh_HoChiMinh1K	Tibetan_Shigatse	Han_Nanchong	-0.001982	0.000199	-9.978	67894		Kinh_HoChiMinh1K	Tibetan_Shigatse	Hui_Boshu	-0.000654	0.000219	-2.992	68036
Dai_HGDP	Tibetan_Muli.DG	Han_Nanchong	-0.002412	0.000242	-9.977	67121		Dai_HGDP	Tibetan_Muli.DG	Hui_Boshu	-0.000741	0.000254	-2.912	67271
Dongjia_Kaili	Japanese_Tokyo1K	Han_Nanchong	-0.001709	0.000172	-9.963	67370		Dongjia_Kaili	Japanese_Tokyo1K	Hui_Boshu	0.000556	0.000191	2.906	67559
Gejia_Kaili	Ulchi	Han_Nanchong	-0.002603	0.000261	-9.954	67270		Gejia_Kaili	Ulchi	Hui_Boshu	-0.001155	0.000274	-4.212	67347
Dong_Guizhou	Tibetan_Dujiangyan.DG	Han_Nanchong	-0.002422	0.000244	-9.931	66854		Dong_Guizhou	Tibetan_Dujiangyan.DG	Hui_Boshu	-0.00094	0.000265	-3.549	67006
Vietnamese	Tibetan_Dujiangyan.DG	Han_Nanchong	-0.002721	0.000274	-9.928	66653		Vietnamese	Tibetan_Dujiangyan.DG	Hui_Boshu	-0.001147	0.000284	-4.036	66773
Mulam_Luocheng	Tibetan_Nagqu	Han_Nanchong	-0.002421	0.000244	-9.925	67059		Mulam_Luocheng	Tibetan_Nagqu	Hui_Boshu	-0.001018	0.000253	-4.027	67178
Nung	Tibetan_Lhasa	Han_Nanchong	-0.002565	0.000259	-9.896	66712		Nung	Tibetan_Lhasa	Hui_Boshu	-0.000837	0.000263	-3.181	66835
Maonan_Huanjiang	Qiang_Daofu	Han_Nanchong	-0.002308	0.000233	-9.892	67011		Maonan_Huanjiang	Qiang_Daofu	Hui_Boshu	-0.00029	0.000243	-1.191	67209
Gejia_Kaili	Tibetan_Muli.DG	Han_Nanchong	-0.002036	0.000206	-9.891	67017		Gejia_Kaili	Tibetan_Muli.DG	Hui_Boshu	-0.000493	0.000215	-2.293	67163
Dong_Guizhou	Tibetan_Lhasa	Han_Nanchong	-0.002302	0.000233	-9.885	66984		Dong_Guizhou	Tibetan_Lhasa	Hui_Boshu	-0.000746	0.000254	-2.94	67145
Kankanaey	Tibetan_Nagqu	Han_Nanchong	-0.003569	0.000361	-9.883	66589		Kankanaey	Tibetan_Nagqu	Hui_Boshu	-0.002002	0.000369	-5.42	66656
Zhuang_Guangxi	Tibetan_Shannan	Han_Nanchong	-0.002297	0.000232	-9.88	67099		Zhuang_Guangxi	Tibetan_Shannan	Hui_Boshu	-0.00092	0.000239	-3.847	67249
Xijia_Kaili	Tibetan_Chamdo	Han_Nanchong	-0.002238	0.000227	-9.876	66880		Xijia_Kaili	Tibetan_Chamdo	Hui_Boshu	-0.001069	0.000237	-4.506	67000
LaChi	Tibetan_Chamdo	Han_Nanchong	-0.0031	0.000314	-9.87	66615		LaChi	Tibetan_Chamdo	Hui_Boshu	-0.001588	0.000318	-4.989	66744
Dongjia_Kaili	Han_Shanxi	Han_Nanchong	-0.00224	0.000227	-9.868	66726		Dongjia_Kaili	Han_Shanxi	Hui_Boshu	-0.000248	0.000257	-0.963	66818
Kankanaey	Tibetan_Muli.DG	Han_Nanchong	-0.002852	0.00029	-9.846	66715		Kankanaey	Tibetan_Muli.DG	Hui_Boshu	-0.001058	0.000307	-3.449	66894
Nung	Tibetan_Muli.DG	Han_Nanchong	-0.00224	0.000228	-9.842	66821		Nung	Tibetan_Muli.DG	Hui_Boshu	-0.000417	0.000239	-1.747	66984
Dao	Tibetan_Chamdo	Han_Nanchong	-0.002483	0.000252	-9.834	66681		Dao	Tibetan_Chamdo	Hui_Boshu	-0.000977	0.000263	-3.708	66805
Muong	Tibetan_Shigatse	Han_Nanchong	-0.00275	0.00028	-9.822	66788		Muong	Tibetan_Shigatse	Hui_Boshu	-0.001244	0.000294	-4.232	66919
Tibetan_Shannan	Taiwan_Hanben	Han_Nanchong	-0.003228	0.000329	-9.814	67030		Tibetan_Shannan	Taiwan_Hanben	Hui_Boshu	-0.001637	0.00034	-4.817	67100
Ami	Qiang_Daofu	Han_Nanchong	-0.002936	0.000299	-9.813	66852		Ami	Qiang_Daofu	Hui_Boshu	-0.000975	0.000313	-3.118	67016
Dongjia_Kaili	Tibetan_Nagqu	Han_Nanchong	-0.00269	0.000274	-9.806	66856		Dongjia_Kaili	Tibetan_Nagqu	Hui_Boshu	-0.00125	0.000278	-4.497	66917
Dongjia_Kaili	Mongol_Zasagt	Han_Nanchong	-0.002686	0.000274	-9.795	67067		Dongjia_Kaili	Mongol_Zasagt	Hui_Boshu	-0.0014	0.000295	-4.742	67102
Dongjia_Kaili	Baoan_Jishishan	Han_Nanchong	-0.002138	0.000219	-9.764	67120		Dongjia_Kaili	Baoan_Jishishan	Hui_Boshu	-0.000413	0.000235	-1.755	67173
Dao	Tibetan_Dujiangyan.DG	Han_Nanchong	-0.002868	0.000295	-9.736	66619		Dao	Tibetan_Dujiangyan.DG	Hui_Boshu	-0.001358	0.000304	-4.463	66713
Gejia_Kaili	Tibetan_Lhasa	Han_Nanchong	-0.002623	0.000269	-9.736	66887		Gejia_Kaili	Tibetan_Lhasa	Hui_Boshu	-0.001171	0.000294	-3.977	66983
Buryat_Aginsky	Maonan_Huanjiang	Han_Nanchong	-0.002396	0.000246	-9.732	67439		Buryat_Aginsky	Maonan_Huanjiang	Hui_Boshu	-0.001024	0.000265	-3.861	67503
Dai_HGDP	Tibetan_Lhasa	Han_Nanchong	-0.002744	0.000282	-9.732	67008		Dai_HGDP	Tibetan_Lhasa	Hui_Boshu	-0.001163	0.000286	-4.061	67110
Ami	Tibetan_Nagqu	Han_Nanchong	-0.003334	0.000343	-9.721	66872		Ami	Tibetan_Nagqu	Hui_Boshu	-0.001714	0.000346	-4.957	66965
Kinh_HoChiMinh1K	Tibetan_Muli.DG	Han_Nanchong	-0.001739	0.000179	-9.689	67997		Kinh_HoChiMinh1K	Tibetan_Muli.DG	Hui_Boshu	-0.00015	0.000196	-0.762	68159
Dai_Xishuangbanna1k	Mongolia_EIA_1_SlabGrave	Han_Nanchong	-0.002558	0.000264	-9.675	66584		Dai_Xishuangbanna1k	Mongolia_EIA_1_SlabGrave	Hui_Boshu	-0.001366	0.000276	-4.945	66753
Muong	Tibetan_Muli.DG	Han_Nanchong	-0.00227	0.000235	-9.664	66863		Muong	Tibetan_Muli.DG	Hui_Boshu	-0.0005	0.000241	-2.073	67036
Kankanaey	Tibetan_Shigatse	Han_Nanchong	-0.003204	0.000334	-9.606	66635		Kankanaey	Tibetan_Shigatse	Hui_Boshu	-0.001674	0.000345	-4.847	66756
Dai_Xishuangbanna1k	Lajia_LN	Han_Nanchong	-0.003339	0.000348	-9.603	66622		Dai_Xishuangbanna1k	Lajia_LN	Hui_Boshu	-0.001274	0.000378	-3.367	66801
Kinh_HoChiMinh1K	Tibetan_Gangcha	Han_Nanchong	-0.001601	0.000167	-9.588	68230		Kinh_HoChiMinh1K	Tibetan_Gangcha	Hui_Boshu	-0.000199	0.000184	-1.077	68343
Maonan_Huanjiang	Sherpa_Nepal	Han_Nanchong	-0.002831	0.000295	-9.579	66845		Maonan_Huanjiang	Sherpa_Nepal	Hui_Boshu	-0.00099	0.000312	-3.173	67032
Tibetan_Lhasa	Taiwan_Hanben	Han_Nanchong	-0.003256	0.000341	-9.557	67026		Tibetan_Lhasa	Taiwan_Hanben	Hui_Boshu	-0.001488	0.000338	-4.405	67133
Dai_Xishuangbanna1k	Sherpa_Nepal	Han_Nanchong	-0.002364	0.000248	-9.529	67479		Dai_Xishuangbanna1k	Sherpa_Nepal	Hui_Boshu	-0.000751	0.00027	-2.779	67659
Dai_Xishuangbanna1k	Ulchi	Han_Nanchong	-0.001904	0.0002	-9.511	67905		Dai_Xishuangbanna1k	Ulchi	Hui_Boshu	-0.000332	0.000225	-1.479	68052
Ami	Tibetan_Yajiang	Han_Nanchong	-0.00307	0.000323	-9.504	66852		Ami	Tibetan_Yajiang	Hui_Boshu	-0.001209	0.000339	-3.57	66956
Kinh_HoChiMinh1K	Tibetan_Shannan	Han_Nanchong	-0.001807	0.000191	-9.478	67893		Kinh_HoChiMinh1K	Tibetan_Shannan	Hui_Boshu	-0.000488	0.000211	-2.317	68032
Kinh_HGDP	Tibetan_Dujiangyan.DG	Han_Nanchong	-0.002785	0.000295	-9.428	66989		Kinh_HGDP	Tibetan_Dujiangyan.DG	Hui_Boshu	-0.001387	0.000302	-4.587	67097
Dongjia_Kaili	Buryat_Aginsky	Han_Nanchong	-0.002434	0.000258	-9.428	67387		Dongjia_Kaili	Buryat_Aginsky	Hui_Boshu	-0.001303	0.000283	-4.601	67418
Muong	Tibetan_Shannan	Han_Nanchong	-0.002524	0.000268	-9.414	66764		Muong	Tibetan_Shannan	Hui_Boshu	-0.001035	0.000289	-3.584	66876
Dai_HGDP	Tibetan_Gangcha	Han_Nanchong	-0.002157	0.000229	-9.408	67550		Dai_HGDP	Tibetan_Gangcha	Hui_Boshu	-0.000673	0.000238	-2.827	67651
Chuanqing_Bijie	Tibetan_Chamdo	Han_Nanchong	-0.001691	0.00018	-9.401	66861		Chuanqing_Bijie	Tibetan_Chamdo	Hui_Boshu	-0.000526	0.000194	-2.713	67011
Daur_HGDP	Maonan_Huanjiang	Han_Nanchong	-0.002239	0.000238	-9.393	67079		Daur_HGDP	Maonan_Huanjiang	Hui_Boshu	-0.000208	0.000251	-0.829	67227
Daur_HGDP	Dai_Xishuangbanna1k	Han_Nanchong	-0.001881	0.0002	-9.387	67743		Daur_HGDP	Dai_Xishuangbanna1k	Hui_Boshu	-7.9e-05	0.000219	-0.363	67904
Atayal	Tibetan_Lhasa	Han_Nanchong	-0.003678	0.000392	-9.382	66862		Atayal	Tibetan_Lhasa	Hui_Boshu	-0.001824	0.000388	-4.703	66968
Tibetan_Gangcha	She_Fujian	Han_Nanchong	-0.001678	0.000179	-9.367	67447		Tibetan_Gangcha	She_Fujian	Hui_Boshu	-0.00061	0.000188	-3.239	67549
Muong	Tibetan_Nagqu	Han_Nanchong	-0.002588	0.000277	-9.347	66743		Muong	Tibetan_Nagqu	Hui_Boshu	-0.001048	0.000286	-3.667	66842
Nung	Tibetan_Shannan	Han_Nanchong	-0.002398	0.000257	-9.343	66722		Nung	Tibetan_Shannan	Hui_Boshu	-0.000854	0.000271	-3.153	66815
Dongjia_Kaili	Mongol_Sainnoyon	Han_Nanchong	-0.002471	0.000265	-9.331	67195		Dongjia_Kaili	Mongol_Sainnoyon	Hui_Boshu	-0.001184	0.000298	-3.974	67215
Muong	Tibetan_Gangcha	Han_Nanchong	-0.002138	0.00023	-9.315	67294		Muong	Tibetan_Gangcha	Hui_Boshu	-0.000557	0.000233	-2.391	67411
Maonan_Huanjiang	Nanai	Han_Nanchong	-0.002409	0.000259	-9.306	66823		Maonan_Huanjiang	Nanai	Hui_Boshu	-0.000661	0.000276	-2.398	66960
Dongjia_Kaili	Japanese_HGDP	Han_Nanchong	-0.001634	0.000176	-9.296	67183		Dongjia_Kaili	Japanese_HGDP	Hui_Boshu	0.000667	0.000201	3.317	67326
Li_Hainan	Tibetan_Shannan	Han_Nanchong	-0.0035	0.000378	-9.26	66850		Li_Hainan	Tibetan_Shannan	Hui_Boshu	-0.001728	0.000391	-4.418	66913
Dongjia_Kaili	Kalmyk	Han_Nanchong	-0.002431	0.000263	-9.257	67727		Dongjia_Kaili	Kalmyk	Hui_Boshu	-0.001208	0.000284	-4.256	67734
Dongjia_Kaili	Tibetan_Shannan	Han_Nanchong	-0.002407	0.00026	-9.256	66895		Dongjia_Kaili	Tibetan_Shannan	Hui_Boshu	-0.001012	0.000279	-3.625	66961
Dai_Xishuangbanna1k	Xinancheng_WZML	Han_Nanchong	-0.001995	0.000216	-9.235	67580		Dai_Xishuangbanna1k	Xinancheng_WZML	Hui_Boshu	0.000494	0.000239	2.067	67759
Vietnamese	Tibetan_Nagqu	Han_Nanchong	-0.002548	0.000277	-9.197	66701		Vietnamese	Tibetan_Nagqu	Hui_Boshu	-0.001038	0.00028	-3.706	66813
Dongjia_Kaili	Altaian	Han_Nanchong	-0.002164	0.000235	-9.195	68597		Dongjia_Kaili	Altaian	Hui_Boshu	-0.00133	0.000256	-5.192	68547
Mulam_Luocheng	Nanai	Han_Nanchong	-0.002246	0.000246	-9.147	66858		Mulam_Luocheng	Nanai	Hui_Boshu	-0.00077	0.00027	-2.847	66976
Dongjia_Kaili	Khamnegan	Han_Nanchong	-0.002511	0.000275	-9.139	67105		Dongjia_Kaili	Khamnegan	Hui_Boshu	-0.001304	0.000299	-4.354	67145
Atayal	Tibetan_Gangcha	Han_Nanchong	-0.002819	0.000311	-9.068	67450		Atayal	Tibetan_Gangcha	Hui_Boshu	-0.001063	0.000317	-3.353	67548
Tay	Tibetan_Nagqu	Han_Nanchong	-0.002556	0.000282	-9.064	66653		Tay	Tibetan_Nagqu	Hui_Boshu	-0.001039	0.000295	-3.521	66757
Maonan_Huanjiang	Tuvinian	Han_Nanchong	-0.002195	0.000242	-9.062	68110		Maonan_Huanjiang	Tuvinian	Hui_Boshu	-0.000782	0.000252	-3.102	68132
Mongol_Uuld	Maonan_Huanjiang	Han_Nanchong	-0.002235	0.000247	-9.06	67456		Mongol_Uuld	Maonan_Huanjiang	Hui_Boshu	-0.000809	0.000255	-3.176	67551
Dongjia_Kaili	Dungan	Han_Nanchong	-0.00171	0.000189	-9.05	67613		Dongjia_Kaili	Dungan	Hui_Boshu	2.8e-05	0.000216	0.131	67650
Kalmyk	Maonan_Huanjiang	Han_Nanchong	-0.00217	0.00024	-9.035	67737		Kalmyk	Maonan_Huanjiang	Hui_Boshu	-0.000715	0.000262	-2.735	67837
Dongjia_Kaili	Han_Beijing1K	Han_Nanchong	-0.001112	0.000123	-9.025	67748		Dongjia_Kaili	Han_Beijing1K	Hui_Boshu	0.001247	0.000145	8.577	67842
Mulam_Luocheng	Russia_Shamanka_Eneolithic	Han_Nanchong	-0.00281	0.000312	-9.017	67032		Mulam_Luocheng	Russia_Shamanka_Eneolithic	Hui_Boshu	-0.001512	0.000345	-4.381	67156
Gejia_Kaili	Daur_HGDP	Han_Nanchong	-0.002205	0.000245	-9.013	67019		Gejia_Kaili	Daur_HGDP	Hui_Boshu	-0.00053	0.00027	-1.964	67090
Atayal	Tibetan_Muli.DG	Han_Nanchong	-0.002896	0.000322	-9.005	67011		Atayal	Tibetan_Muli.DG	Hui_Boshu	-0.00095	0.000319	-2.978	67154
Dao	Tibetan_Shigatse	Han_Nanchong	-0.00242	0.000269	-8.985	66735		Dao	Tibetan_Shigatse	Hui_Boshu	-0.00101	0.000284	-3.552	66839
Dai_Xishuangbanna1k	Qiang_Daofu	Han_Nanchong	-0.001746	0.000195	-8.945	67576		Dai_Xishuangbanna1k	Qiang_Daofu	Hui_Boshu	4.4e-05	0.000204	0.218	67755
Maonan_Huanjiang	Hui_Boshu	Han_Nanchong	-0.000972	0.000109	-8.939	67700		Maonan_Huanjiang	Han_Nanchong	Hui_Boshu	0.00286	0.000126	22.671	67700
Ilocano	Tibetan_Chamdo	Han_Nanchong	-0.004003	0.000448	-8.931	66485		Ilocano	Tibetan_Chamdo	Hui_Boshu	-0.002512	0.000462	-5.439	66581
Dongjia_Kaili	Qiang_Daofu	Han_Nanchong	-0.002019	0.000226	-8.927	66848		Dongjia_Kaili	Qiang_Daofu	Hui_Boshu	-0.000238	0.00023	-1.037	66958
Vietnamese	Tibetan_Chamdo	Han_Nanchong	-0.002269	0.000254	-8.926	66708		Vietnamese	Tibetan_Chamdo	Hui_Boshu	-0.0007	0.000262	-2.67	66855
Maonan_Huanjiang	Yakut_HGDP	Han_Nanchong	-0.002329	0.000261	-8.924	67887		Maonan_Huanjiang	Yakut_HGDP	Hui_Boshu	-0.00108	0.000273	-3.962	67922
Kankanaey	Tibetan_Lhasa	Han_Nanchong	-0.003193	0.000358	-8.912	66601		Kankanaey	Tibetan_Lhasa	Hui_Boshu	-0.001495	0.000363	-4.117	66718
LaChi	Tibetan_Gangcha	Han_Nanchong	-0.00242	0.000272	-8.908	67195		LaChi	Tibetan_Gangcha	Hui_Boshu	-0.00093	0.000277	-3.353	67304
Maonan_Huanjiang	Lajia_LN	Han_Nanchong	-0.003731	0.000419	-8.906	65859		Maonan_Huanjiang	Lajia_LN	Hui_Boshu	-0.001436	0.000448	-3.209	66014
Zhuang_Guangxi	Mongolia_EIA_1_SlabGrave	Han_Nanchong	-0.002671	0.0003	-8.905	65929		Zhuang_Guangxi	Mongolia_EIA_1_SlabGrave	Hui_Boshu	-0.001496	0.00032	-4.678	66087
Mulam_Luocheng	Ulchi	Han_Nanchong	-0.001995	0.000224	-8.894	67352		Mulam_Luocheng	Ulchi	Hui_Boshu	-0.000466	0.000248	-1.879	67473
Dai_HGDP	Tibetan_Shigatse	Han_Nanchong	-0.00248	0.00028	-8.866	67037		Dai_HGDP	Tibetan_Shigatse	Hui_Boshu	-0.00107	0.000285	-3.76	67133
Mulam_Luocheng	Mongolia_EIA_1_SlabGrave	Han_Nanchong	-0.002681	0.000302	-8.863	65921		Mulam_Luocheng	Mongolia_EIA_1_SlabGrave	Hui_Boshu	-0.001535	0.000315	-4.876	66058
Li_Hainan	Tibetan_Lhasa	Han_Nanchong	-0.003396	0.000383	-8.859	66843		Li_Hainan	Tibetan_Lhasa	Hui_Boshu	-0.001448	0.000385	-3.764	66934
Maonan_Huanjiang	Rai_Nepal	Han_Nanchong	-0.002612	0.000296	-8.832	66924		Maonan_Huanjiang	Rai_Nepal	Hui_Boshu	-0.000772	0.000313	-2.464	67083
Dong_Guizhou	Tibetan_Shigatse	Han_Nanchong	-0.002073	0.000235	-8.811	67016		Dong_Guizhou	Tibetan_Shigatse	Hui_Boshu	-0.000686	0.000253	-2.708	67180
LaChi	Tibetan_Muli.DG	Han_Nanchong	-0.002472	0.000281	-8.811	66733		LaChi	Tibetan_Muli.DG	Hui_Boshu	-0.000796	0.00029	-2.741	66894
Dao	Tibetan_Gangcha	Han_Nanchong	-0.00205	0.000233	-8.801	67249		Dao	Tibetan_Gangcha	Hui_Boshu	-0.000564	0.000237	-2.382	67359
Xijia_Kaili	Tibetan_Lhasa	Han_Nanchong	-0.002208	0.000251	-8.8	66885		Xijia_Kaili	Tibetan_Lhasa	Hui_Boshu	-0.000969	0.000268	-3.617	67016
Gejia_Kaili	Nanai	Han_Nanchong	-0.002472	0.000281	-8.797	66724		Gejia_Kaili	Nanai	Hui_Boshu	-0.001077	0.000295	-3.656	66782
Dong_Guizhou	Tibetan_Gangcha	Han_Nanchong	-0.001738	0.000198	-8.787	67537		Dong_Guizhou	Tibetan_Gangcha	Hui_Boshu	-0.000277	0.000213	-1.302	67668
Ami	Tibetan_Lhasa	Han_Nanchong	-0.003063	0.000349	-8.782	66896		Ami	Tibetan_Lhasa	Hui_Boshu	-0.001312	0.000353	-3.72	67031
Mongol_Zasagt	Maonan_Huanjiang	Han_Nanchong	-0.002247	0.000256	-8.78	67150		Mongol_Zasagt	Maonan_Huanjiang	Hui_Boshu	-0.000722	0.000266	-2.712	67262
Mulam_Luocheng	Sherpa_Nepal	Han_Nanchong	-0.00269	0.000307	-8.778	66881		Mulam_Luocheng	Sherpa_Nepal	Hui_Boshu	-0.001122	0.00032	-3.502	67025
Dongjia_Kaili	Rai_Nepal	Han_Nanchong	-0.002746	0.000314	-8.743	66748		Dongjia_Kaili	Rai_Nepal	Hui_Boshu	-0.001142	0.000334	-3.422	66816
Gejia_Kaili	Khamnegan	Han_Nanchong	-0.00255	0.000292	-8.738	67103		Gejia_Kaili	Khamnegan	Hui_Boshu	-0.001455	0.000313	-4.652	67138
Muong	Tibetan_Lhasa	Han_Nanchong	-0.002491	0.000285	-8.73	66762		Muong	Tibetan_Lhasa	Hui_Boshu	-0.000819	0.000288	-2.842	66895
Kinh_HoChiMinh1K	Sherpa_Nepal	Han_Nanchong	-0.002042	0.000234	-8.712	67793		Kinh_HoChiMinh1K	Sherpa_Nepal	Hui_Boshu	-0.000515	0.00026	-1.98	67947
Li_Hainan	Tibetan_Nagqu	Han_Nanchong	-0.003369	0.000387	-8.707	66819		Li_Hainan	Tibetan_Nagqu	Hui_Boshu	-0.001555	0.000394	-3.949	66865
Kinh_Vietnam	Tibetan_Dujiangyan.DG	Han_Nanchong	-0.002324	0.000267	-8.699	66750		Kinh_Vietnam	Tibetan_Dujiangyan.DG	Hui_Boshu	-0.000834	0.000278	-2.997	66852
Kinh_HoChiMinh1K	Wanggou_MN	Han_Nanchong	-0.003527	0.000406	-8.681	56394		Kinh_HoChiMinh1K	Wanggou_MN	Hui_Boshu	-0.000756	0.000457	-1.656	56493
Gejia_Kaili	Han_Shandong	Han_Nanchong	-0.001941	0.000224	-8.672	66722		Gejia_Kaili	Han_Shandong	Hui_Boshu	0.000534	0.000246	2.169	66832
Gejia_Kaili	Yakut_HGDP	Han_Nanchong	-0.002389	0.000276	-8.663	67875		Gejia_Kaili	Yakut_HGDP	Hui_Boshu	-0.00149	0.000296	-5.04	67871
Xijia_Kaili	Tibetan_Gangcha	Han_Nanchong	-0.001607	0.000186	-8.661	67473		Xijia_Kaili	Tibetan_Gangcha	Hui_Boshu	-0.000464	0.000197	-2.356	67572
Maonan_Huanjiang	Tibetan_Xunhua	Han_Nanchong	-0.002756	0.000319	-8.651	66870		Maonan_Huanjiang	Tibetan_Xunhua	Hui_Boshu	-0.000767	0.000345	-2.223	67015
Dongjia_Kaili	Khakass_Kachins	Han_Nanchong	-0.002736	0.000316	-8.647	67338		Dongjia_Kaili	Khakass_Kachins	Hui_Boshu	-0.001932	0.000338	-5.708	67306
Mulam_Luocheng	Gurung_Nepal	Han_Nanchong	-0.0023	0.000266	-8.639	67031		Mulam_Luocheng	Gurung_Nepal	Hui_Boshu	-0.000877	0.000276	-3.181	67173
Thai	Tibetan_Dujiangyan.DG	Han_Nanchong	-0.002033	0.000235	-8.634	67638		Thai	Tibetan_Dujiangyan.DG	Hui_Boshu	-0.000845	0.000246	-3.439	67705
Dai_Xishuangbanna1k	Wanggou_MN	Han_Nanchong	-0.003819	0.000442	-8.632	56107		Dai_Xishuangbanna1k	Wanggou_MN	Hui_Boshu	-0.000971	0.000478	-2.032	56260
Yugur_Sunan	Maonan_Huanjiang	Han_Nanchong	-0.001692	0.000196	-8.631	67398		Yugur_Sunan	Maonan_Huanjiang	Hui_Boshu	0.000526	0.000209	2.511	67495
Buryat_Ehirit	Mulam_Luocheng	Han_Nanchong	-0.002316	0.000269	-8.623	67171		Buryat_Ehirit	Mulam_Luocheng	Hui_Boshu	-0.001261	0.000284	-4.439	67263
Tay	Tibetan_Gangcha	Han_Nanchong	-0.00192	0.000223	-8.623	67216		Tay	Tibetan_Gangcha	Hui_Boshu	-0.000363	0.000237	-1.534	67341
Nung	Tibetan_Yajiang	Han_Nanchong	-0.002231	0.000259	-8.619	66672		Nung	Tibetan_Yajiang	Hui_Boshu	-0.000398	0.00027	-1.476	66793
Dai_HGDP	Nanai	Han_Nanchong	-0.002357	0.000274	-8.599	66873		Dai_HGDP	Nanai	Hui_Boshu	-0.000839	0.000285	-2.949	66928
Dusun	Tibetan_Nagqu	Han_Nanchong	-0.002662	0.00031	-8.595	66736		Dusun	Tibetan_Nagqu	Hui_Boshu	-0.001271	0.000326	-3.905	66835
Li_Hainan	Mongolia_EIA_1_SlabGrave	Han_Nanchong	-0.004132	0.000482	-8.573	65647		Li_Hainan	Mongolia_EIA_1_SlabGrave	Hui_Boshu	-0.002588	0.00048	-5.392	65715
Dai_Xishuangbanna1k	Hui_Boshu	Han_Nanchong	-0.000745	8.7e-05	-8.571	68154		Dai_Xishuangbanna1k	Han_Nanchong	Hui_Boshu	0.002633	0.000105	25.1	68154
Kinh_HoChiMinh1K	Lajia_LN	Han_Nanchong	-0.002735	0.000319	-8.569	66945		Kinh_HoChiMinh1K	Lajia_LN	Hui_Boshu	-0.000758	0.000361	-2.098	67087
Tay	Tibetan_Dujiangyan.DG	Han_Nanchong	-0.00242	0.000283	-8.567	66599		Tay	Tibetan_Dujiangyan.DG	Hui_Boshu	-0.000839	0.000298	-2.816	66722
Dongjia_Kaili	Korean	Han_Nanchong	-0.002261	0.000264	-8.553	66712		Dongjia_Kaili	Korean	Hui_Boshu	2.5e-05	0.00029	0.088	66804
Dai_HGDP	Tibetan_Yajiang	Han_Nanchong	-0.002393	0.00028	-8.55	66971		Dai_HGDP	Tibetan_Yajiang	Hui_Boshu	-0.000705	0.000289	-2.442	67060
Murut	Tibetan_Gangcha	Han_Nanchong	-0.002233	0.000261	-8.547	67246		Murut	Tibetan_Gangcha	Hui_Boshu	-0.000828	0.000265	-3.123	67362
Xijia_Kaili	Ulchi	Han_Nanchong	-0.001985	0.000233	-8.531	67269		Xijia_Kaili	Ulchi	Hui_Boshu	-0.000753	0.000252	-2.986	67378
Kinh_HGDP	Tibetan_Chamdo	Han_Nanchong	-0.002246	0.000263	-8.529	67025		Kinh_HGDP	Tibetan_Chamdo	Hui_Boshu	-0.000853	0.000273	-3.128	67159
Zhuang_Guangxi	Tibetan_Yajiang	Han_Nanchong	-0.002055	0.000241	-8.525	67069		Zhuang_Guangxi	Tibetan_Yajiang	Hui_Boshu	-0.000393	0.000241	-1.628	67230
Dongjia_Kaili	Xibo_HGDP	Han_Nanchong	-0.002173	0.000255	-8.522	66948		Dongjia_Kaili	Xibo_HGDP	Hui_Boshu	-0.000322	0.000274	-1.178	66988
Maonan_Huanjiang	Khovsgol_LBA	Han_Nanchong	-0.002747	0.000323	-8.516	66005		Maonan_Huanjiang	Khovsgol_LBA	Hui_Boshu	-0.001486	0.000352	-4.224	66075
Zhuang_Guangxi	Ulchi	Han_Nanchong	-0.001987	0.000234	-8.497	67348		Zhuang_Guangxi	Ulchi	Hui_Boshu	-0.000442	0.000247	-1.792	67484
Zhuang_Guangxi	Qiang_Daofu	Han_Nanchong	-0.001859	0.000219	-8.484	67062		Zhuang_Guangxi	Qiang_Daofu	Hui_Boshu	-9.7e-05	0.000224	-0.432	67241
Dao	Tibetan_Lhasa	Han_Nanchong	-0.00246	0.00029	-8.473	66697		Dao	Tibetan_Lhasa	Hui_Boshu	-0.000882	0.000302	-2.917	66808
Murut	Tibetan_Nagqu	Han_Nanchong	-0.003061	0.000362	-8.462	66687		Murut	Tibetan_Nagqu	Hui_Boshu	-0.001695	0.000361	-4.695	66761
Dongjia_Kaili	Buryat_Selenginsky	Han_Nanchong	-0.002691	0.000318	-8.46	66940		Dongjia_Kaili	Buryat_Selenginsky	Hui_Boshu	-0.001604	0.00033	-4.858	66978
LaChi	Tibetan_Nagqu	Han_Nanchong	-0.002916	0.000345	-8.458	66618		LaChi	Tibetan_Nagqu	Hui_Boshu	-0.001466	0.000357	-4.104	66699
Dao	Tibetan_Nagqu	Han_Nanchong	-0.002395	0.000283	-8.455	66679		Dao	Tibetan_Nagqu	Hui_Boshu	-0.00095	0.000287	-3.313	66755
Zhuang_Guangxi	Sherpa_Nepal	Han_Nanchong	-0.002382	0.000282	-8.437	66899		Zhuang_Guangxi	Sherpa_Nepal	Hui_Boshu	-0.000799	0.000294	-2.713	67088
Zhuang_Guangxi	Nanai	Han_Nanchong	-0.002049	0.000244	-8.411	66879		Zhuang_Guangxi	Nanai	Hui_Boshu	-0.00056	0.000258	-2.174	67016
Dao	Tibetan_Muli.DG	Han_Nanchong	-0.002001	0.000238	-8.404	66791		Dao	Tibetan_Muli.DG	Hui_Boshu	-0.000333	0.000253	-1.315	66951
Atayal	Tibetan_Shigatse	Han_Nanchong	-0.003134	0.000373	-8.399	66899		Atayal	Tibetan_Shigatse	Hui_Boshu	-0.001453	0.000387	-3.755	66991
Dongjia_Kaili	Mongolia_EIA_1_SlabGrave	Han_Nanchong	-0.002938	0.00035	-8.398	65793		Dongjia_Kaili	Mongolia_EIA_1_SlabGrave	Hui_Boshu	-0.001768	0.000374	-4.73	65873
Giarai	Xinancheng_WZML	Han_Nanchong	-0.002472	0.000295	-8.388	67139		Giarai	Xinancheng_WZML	Hui_Boshu	-0.000409	0.000309	-1.322	67208
Sherpa_Nepal	Taiwan_Hanben	Han_Nanchong	-0.003443	0.000411	-8.383	66812		Sherpa_Nepal	Taiwan_Hanben	Hui_Boshu	-0.001643	0.000423	-3.888	66914
Maonan_Huanjiang	Mongolia_N_North	Han_Nanchong	-0.003327	0.000397	-8.375	64529		Maonan_Huanjiang	Mongolia_N_North	Hui_Boshu	-0.001731	0.000413	-4.185	64697
Mongol_Uuld	Dai_Xishuangbanna1k	Han_Nanchong	-0.001711	0.000204	-8.374	67966		Mongol_Uuld	Dai_Xishuangbanna1k	Hui_Boshu	-0.000514	0.00022	-2.334	68079
Muong	Mongolia_EIA_1_SlabGrave	Han_Nanchong	-0.00299	0.000357	-8.371	65692		Muong	Mongolia_EIA_1_SlabGrave	Hui_Boshu	-0.001705	0.000364	-4.68	65796
Tibetan_Chamdo	She_Fujian	Han_Nanchong	-0.001812	0.000217	-8.366	66844		Tibetan_Chamdo	She_Fujian	Hui_Boshu	-0.00072	0.000224	-3.21	66967
Dusun	Tibetan_Muli.DG	Han_Nanchong	-0.002185	0.000261	-8.36	66851		Dusun	Tibetan_Muli.DG	Hui_Boshu	-0.000567	0.000279	-2.029	67034
Buryat_Aginsky	Dai_Xishuangbanna1k	Han_Nanchong	-0.001775	0.000212	-8.36	67940		Buryat_Aginsky	Dai_Xishuangbanna1k	Hui_Boshu	-0.000633	0.00023	-2.756	68064
Thai	Xinancheng_WZML	Han_Nanchong	-0.001926	0.00023	-8.359	67597		Thai	Xinancheng_WZML	Hui_Boshu	0.000245	0.000248	0.988	67663
Ami	Mongolia_EIA_1_SlabGrave	Han_Nanchong	-0.003634	0.000436	-8.345	65819		Ami	Mongolia_EIA_1_SlabGrave	Hui_Boshu	-0.002268	0.000462	-4.905	65922
Vietnamese	Tibetan_Shigatse	Han_Nanchong	-0.002254	0.00027	-8.344	66744		Vietnamese	Tibetan_Shigatse	Hui_Boshu	-0.00078	0.000275	-2.843	66879
Kinh_HoChiMinh1K	Hui_Boshu	Han_Nanchong	-0.000664	8e-05	-8.327	68367		Kinh_HoChiMinh1K	Han_Nanchong	Hui_Boshu	0.002553	0.0001	25.529	68367
Xijia_Kaili	Tibetan_Dujiangyan.DG	Han_Nanchong	-0.002101	0.000252	-8.323	66839		Xijia_Kaili	Tibetan_Dujiangyan.DG	Hui_Boshu	-0.000936	0.00027	-3.461	66941
Dongjia_Kaili	Nganasan	Han_Nanchong	-0.002807	0.000337	-8.322	67466		Dongjia_Kaili	Nganasan	Hui_Boshu	-0.001735	0.000363	-4.779	67493
Gejia_Kaili	Mongol_Uuld	Han_Nanchong	-0.002165	0.00026	-8.317	67432		Gejia_Kaili	Mongol_Uuld	Hui_Boshu	-0.001094	0.000276	-3.969	67455
Dong_Guizhou	Tibetan_Muli.DG	Han_Nanchong	-0.001673	0.000201	-8.316	67024		Dong_Guizhou	Tibetan_Muli.DG	Hui_Boshu	-2.7e-05	0.000218	-0.123	67205
LaChi	Tibetan_Dujiangyan.DG	Han_Nanchong	-0.002931	0.000353	-8.313	66548		LaChi	Tibetan_Dujiangyan.DG	Hui_Boshu	-0.001415	0.000361	-3.92	66665
Thai	Tibetan_Chamdo	Han_Nanchong	-0.00182	0.000219	-8.313	67613		Thai	Tibetan_Chamdo	Hui_Boshu	-0.00063	0.000233	-2.703	67706
Maonan_Huanjiang	Qiang_Danba	Han_Nanchong	-0.001904	0.000229	-8.308	66865		Maonan_Huanjiang	Qiang_Danba	Hui_Boshu	0.000241	0.000245	0.984	67059
Dongjia_Kaili	Kazakh_Aksay	Han_Nanchong	-0.002225	0.000268	-8.303	67628		Dongjia_Kaili	Kazakh_Aksay	Hui_Boshu	-0.001522	0.000292	-5.205	67586
Li_Hainan	Sherpa_Nepal	Han_Nanchong	-0.003822	0.000461	-8.293	66597		Li_Hainan	Sherpa_Nepal	Hui_Boshu	-0.001842	0.000463	-3.975	66691
Dongjia_Kaili	Gurung_Nepal	Han_Nanchong	-0.002514	0.000303	-8.29	66821		Dongjia_Kaili	Gurung_Nepal	Hui_Boshu	-0.001056	0.00032	-3.297	66903
Ami	Sherpa_Nepal	Han_Nanchong	-0.003346	0.000404	-8.287	66669		Ami	Sherpa_Nepal	Hui_Boshu	-0.001563	0.000427	-3.659	66803
Ede	Xinancheng_WZML	Han_Nanchong	-0.002383	0.000288	-8.267	67073		Ede	Xinancheng_WZML	Hui_Boshu	-0.000287	0.00032	-0.897	67164
Dongjia_Kaili	Evenk_Transbaikal	Han_Nanchong	-0.002727	0.00033	-8.258	66962		Dongjia_Kaili	Evenk_Transbaikal	Hui_Boshu	-0.001511	0.000363	-4.164	66987
Gejia_Kaili	Japanese_HGDP	Han_Nanchong	-0.001515	0.000183	-8.258	67173		Gejia_Kaili	Japanese_HGDP	Hui_Boshu	0.000667	0.000198	3.363	67328
Dusun	Qiang_Daofu	Han_Nanchong	-0.002258	0.000273	-8.255	66718		Dusun	Qiang_Daofu	Hui_Boshu	-0.000528	0.000291	-1.816	66882
LaChi	Tibetan_Shannan	Han_Nanchong	-0.002804	0.00034	-8.248	66637		LaChi	Tibetan_Shannan	Hui_Boshu	-0.001405	0.000345	-4.079	66730
Mulam_Luocheng	Yakut_HGDP	Han_Nanchong	-0.002017	0.000245	-8.241	67906		Mulam_Luocheng	Yakut_HGDP	Hui_Boshu	-0.001041	0.00026	-4.002	67950
Tay	Tibetan_Shigatse	Han_Nanchong	-0.00225	0.000273	-8.24	66712		Tay	Tibetan_Shigatse	Hui_Boshu	-0.00077	0.000287	-2.681	66830
Mongol_Minorities	Maonan_Huanjiang	Han_Nanchong	-0.001959	0.000238	-8.234	67408		Mongol_Minorities	Maonan_Huanjiang	Hui_Boshu	-0.000561	0.000247	-2.268	67474
Kankanaey	Tibetan_Yajiang	Han_Nanchong	-0.002911	0.000354	-8.219	66561		Kankanaey	Tibetan_Yajiang	Hui_Boshu	-0.001108	0.000358	-3.094	66668
Maonan_Huanjiang	Nganasan	Han_Nanchong	-0.002519	0.000307	-8.215	67490		Maonan_Huanjiang	Nganasan	Hui_Boshu	-0.001213	0.000333	-3.647	67586
Mongol_Uuld	Mulam_Luocheng	Han_Nanchong	-0.001916	0.000233	-8.207	67499		Mongol_Uuld	Mulam_Luocheng	Hui_Boshu	-0.000761	0.000251	-3.033	67552
Dong_Guizhou	Mongolia_EIA_1_SlabGrave	Han_Nanchong	-0.00251	0.000306	-8.207	65819		Dong_Guizhou	Mongolia_EIA_1_SlabGrave	Hui_Boshu	-0.001332	0.00033	-4.036	65967
Murut	Tibetan_Shigatse	Han_Nanchong	-0.002615	0.000319	-8.204	66738		Murut	Tibetan_Shigatse	Hui_Boshu	-0.001286	0.000341	-3.775	66859
Dongjia_Kaili	Qiang_Danba	Han_Nanchong	-0.001985	0.000242	-8.192	66696		Dongjia_Kaili	Qiang_Danba	Hui_Boshu	-7.6e-05	0.000266	-0.285	66815
Gejia_Kaili	Russia_Shamanka_Eneolithic	Han_Nanchong	-0.003046	0.000372	-8.191	66909		Gejia_Kaili	Russia_Shamanka_Eneolithic	Hui_Boshu	-0.001822	0.000391	-4.656	66958
Maonan_Huanjiang	Gurung_Nepal	Han_Nanchong	-0.002291	0.00028	-8.187	66986		Maonan_Huanjiang	Gurung_Nepal	Hui_Boshu	-0.000598	0.000292	-2.046	67162
Gejia_Kaili	Mongol_Minorities	Han_Nanchong	-0.002062	0.000252	-8.179	67365		Gejia_Kaili	Mongol_Minorities	Hui_Boshu	-0.001017	0.000272	-3.742	67363
Tibetan_Muli.DG	She_Fujian	Han_Nanchong	-0.001522	0.000186	-8.171	67007		Tibetan_Muli.DG	She_Fujian	Hui_Boshu	-0.000266	0.000188	-1.412	67160
Zhuang_Guangxi	Qiang_Danba	Han_Nanchong	-0.001837	0.000225	-8.17	66933		Zhuang_Guangxi	Qiang_Danba	Hui_Boshu	5.4e-05	0.000234	0.229	67133
Mulam_Luocheng	Lajia_LN	Han_Nanchong	-0.003371	0.000413	-8.159	65909		Mulam_Luocheng	Lajia_LN	Hui_Boshu	-0.001348	0.000432	-3.121	66023
Muong	Nanai	Han_Nanchong	-0.00236	0.000289	-8.155	66696		Muong	Nanai	Hui_Boshu	-0.000736	0.000296	-2.484	66772
Kinh_Vietnam	Tibetan_Shannan	Han_Nanchong	-0.002037	0.00025	-8.153	66815		Kinh_Vietnam	Tibetan_Shannan	Hui_Boshu	-0.000663	0.00027	-2.455	66903
Gejia_Kaili	Buryat_Zakamensky	Han_Nanchong	-0.002415	0.000296	-8.147	67046		Gejia_Kaili	Buryat_Zakamensky	Hui_Boshu	-0.001675	0.000315	-5.319	67072
Gejia_Kaili	Dungan	Han_Nanchong	-0.001588	0.000195	-8.141	67600		Gejia_Kaili	Dungan	Hui_Boshu	3.1e-05	0.000224	0.139	67654
Dongjia_Kaili	Sherpa_Nepal	Han_Nanchong	-0.00305	0.000375	-8.137	66655		Dongjia_Kaili	Sherpa_Nepal	Hui_Boshu	-0.001444	0.000386	-3.74	66739
Gejia_Kaili	Xinancheng_WZML	Han_Nanchong	-0.002108	0.000259	-8.129	66728		Gejia_Kaili	Xinancheng_WZML	Hui_Boshu	0.000253	0.000283	0.896	66824
Kinh_HoChiMinh1K	Nanai	Han_Nanchong	-0.001662	0.000205	-8.123	67772		Kinh_HoChiMinh1K	Nanai	Hui_Boshu	-0.000224	0.000224	-0.999	67893
Zhuang_Guangxi	Gurung_Nepal	Han_Nanchong	-0.002139	0.000264	-8.108	67058		Zhuang_Guangxi	Gurung_Nepal	Hui_Boshu	-0.0007	0.000278	-2.515	67204
Dai_Xishuangbanna1k	Nganasan	Han_Nanchong	-0.001982	0.000245	-8.096	68067		Dai_Xishuangbanna1k	Nganasan	Hui_Boshu	-0.000905	0.000263	-3.44	68187
Atayal	Tibetan_Nagqu	Han_Nanchong	-0.003318	0.00041	-8.094	66840		Atayal	Tibetan_Nagqu	Hui_Boshu	-0.0016	0.000402	-3.977	66897
Dai_Xishuangbanna1k	Xibo_HGDP	Han_Nanchong	-0.001684	0.000208	-8.083	67705		Dai_Xishuangbanna1k	Xibo_HGDP	Hui_Boshu	0.000174	0.000222	0.782	67850
Gejia_Kaili	Xibo_HGDP	Han_Nanchong	-0.002067	0.000256	-8.075	66932		Gejia_Kaili	Xibo_HGDP	Hui_Boshu	-0.000336	0.000273	-1.232	66987
Kinh_HoChiMinh1K	Tibetan_Yajiang	Han_Nanchong	-0.001603	0.000199	-8.074	67894		Kinh_HoChiMinh1K	Tibetan_Yajiang	Hui_Boshu	2e-06	0.000212	0.008	68016
Buryat_Ehirit	Maonan_Huanjiang	Han_Nanchong	-0.002292	0.000284	-8.071	67141		Buryat_Ehirit	Maonan_Huanjiang	Hui_Boshu	-0.000968	0.000296	-3.274	67254
Vietnamese	Tibetan_Muli.DG	Han_Nanchong	-0.001915	0.000237	-8.064	66835		Vietnamese	Tibetan_Muli.DG	Hui_Boshu	-0.000183	0.000244	-0.749	66987
Daur_HGDP	Mulam_Luocheng	Han_Nanchong	-0.001906	0.000237	-8.056	67116		Daur_HGDP	Mulam_Luocheng	Hui_Boshu	-0.000148	0.000251	-0.59	67231
Mulam_Luocheng	Tuvinian	Han_Nanchong	-0.001872	0.000233	-8.05	68128		Mulam_Luocheng	Tuvinian	Hui_Boshu	-0.000732	0.000247	-2.963	68133
Qiang_Daofu	Taiwan_Hanben	Han_Nanchong	-0.002441	0.000303	-8.05	66995		Qiang_Daofu	Taiwan_Hanben	Hui_Boshu	-0.000475	0.000316	-1.504	67119
Vietnamese	Tibetan_Gangcha	Han_Nanchong	-0.001778	0.000221	-8.048	67265		Vietnamese	Tibetan_Gangcha	Hui_Boshu	-0.00023	0.000231	-0.994	67378
Dai_Xishuangbanna1k	Russia_Shamanka_Eneolithic	Han_Nanchong	-0.002206	0.000274	-8.042	67702		Dai_Xishuangbanna1k	Russia_Shamanka_Eneolithic	Hui_Boshu	-0.000859	0.000307	-2.8	67878
Dai_Xishuangbanna1k	Tibetan_Yajiang	Han_Nanchong	-0.001667	0.000207	-8.04	67597		Dai_Xishuangbanna1k	Tibetan_Yajiang	Hui_Boshu	2.2e-05	0.000216	0.103	67765
Dongjia_Kaili	Yukagir	Han_Nanchong	-0.002278	0.000283	-8.039	68151		Dongjia_Kaili	Yukagir	Hui_Boshu	-0.001271	0.000303	-4.198	68122
Gejia_Kaili	Tuvinian	Han_Nanchong	-0.002082	0.000259	-8.026	68126		Gejia_Kaili	Tuvinian	Hui_Boshu	-0.001023	0.000283	-3.615	68089
Kankanaey	Tibetan_Shannan	Han_Nanchong	-0.003031	0.000378	-8.022	66603		Kankanaey	Tibetan_Shannan	Hui_Boshu	-0.001517	0.000382	-3.968	66709
Kinh_HGDP	Tibetan_Shigatse	Han_Nanchong	-0.00215	0.000268	-8.016	67052		Kinh_HGDP	Tibetan_Shigatse	Hui_Boshu	-0.000856	0.000282	-3.039	67184
Gejia_Kaili	Altaian	Han_Nanchong	-0.001966	0.000245	-8.016	68598		Gejia_Kaili	Altaian	Hui_Boshu	-0.001252	0.000267	-4.681	68549
Vietnamese	Nanai	Han_Nanchong	-0.002224	0.000277	-8.015	66631		Vietnamese	Nanai	Hui_Boshu	-0.000633	0.000294	-2.155	66731
Ede	Han_Shandong	Han_Nanchong	-0.001991	0.000249	-8.006	67065		Ede	Han_Shandong	Hui_Boshu	0.00022	0.000272	0.809	67154
Gejia_Kaili	Buryat_Aginsky	Han_Nanchong	-0.002117	0.000265	-7.992	67383		Gejia_Kaili	Buryat_Aginsky	Hui_Boshu	-0.0011	0.000281	-3.921	67411
Maonan_Huanjiang	Khakass_Kachins	Han_Nanchong	-0.002282	0.000286	-7.981	67369		Maonan_Huanjiang	Khakass_Kachins	Hui_Boshu	-0.001235	0.000308	-4.013	67422
Dai_HGDP	Lajia_LN	Han_Nanchong	-0.003858	0.000484	-7.968	65903		Dai_HGDP	Lajia_LN	Hui_Boshu	-0.001782	0.000522	-3.412	65964
Dong_Guizhou	Tibetan_Nagqu	Han_Nanchong	-0.001934	0.000243	-7.968	66958		Dong_Guizhou	Tibetan_Nagqu	Hui_Boshu	-0.000513	0.000259	-1.982	67094
Dai_Xishuangbanna1k	Mongolia_N_North	Han_Nanchong	-0.002476	0.000311	-7.965	65248		Dai_Xishuangbanna1k	Mongolia_N_North	Hui_Boshu	-0.00112	0.000343	-3.264	65425
Dai_HGDP	Tibetan_Shannan	Han_Nanchong	-0.002296	0.000288	-7.963	67001		Dai_HGDP	Tibetan_Shannan	Hui_Boshu	-0.000895	0.000292	-3.068	67087
LoLo	Tibetan_Chamdo	Han_Nanchong	-0.002359	0.000296	-7.962	66654		LoLo	Tibetan_Chamdo	Hui_Boshu	-0.001006	0.000296	-3.395	66759
Dai_Xishuangbanna1k	Evenk_Transbaikal	Han_Nanchong	-0.002001	0.000251	-7.961	67630		Dai_Xishuangbanna1k	Evenk_Transbaikal	Hui_Boshu	-0.000774	0.000279	-2.769	67774
Dongjia_Kaili	Nivkh	Han_Nanchong	-0.002631	0.000331	-7.955	66708		Dongjia_Kaili	Nivkh	Hui_Boshu	-0.000896	0.000352	-2.544	66783
Gejia_Kaili	Buryat_Selenginsky	Han_Nanchong	-0.002573	0.000323	-7.954	66939		Gejia_Kaili	Buryat_Selenginsky	Hui_Boshu	-0.001599	0.000339	-4.717	66974
[truncated: 69,420 more rows]

## Sheet: Table S8
Table S8. Differentiated shared alleles between Boshu Hui and Nanchong Han compared to modern and ancient Eurasians estimated via symmetrical f4-statistics in the form f4(Han_Nanchong, Hui_Boshu; Eurasian, Mbuti) based on the merged Human Origin dataset.
[truncated: 209 more rows]

[truncated: 17 more sheets: Table S9, Table S10, Table S11, Table S12, Table S13, Table S14, Table S15, Table S16, Table S17, Table S18, Table S19, Table S20, Table S21, Table S22, Table S23, Table S24, Table S25]
